# Supplementary material for: N-(4-Methyl­phen­yl)-6-(pyrazol-1-yl)pyridazin-3-amine
Source: Acta Crystallogr Sect E Struct Rep Online. 2010 Jul 3;66(Pt 8):o1900. doi: 10.1107/S1600536810024700 (PMC3007321; doi:10.1107/S1600536810024700)
Supplement: Supplementary file 1 [file e-66-o1900-sup1.cif]

##############################################################################
###                                                                        ###
###        Electronic paper (Acta Crystallographica Section E)             ###
###                                                                        ###
##############################################################################
#                                                                            #
# This CIF contains the data in a paper accepted for publication in Acta     #
# Crystallographica Section E. It conforms to the requirements of Notes      #
# for Authors for Section E, and has been peer reviewed under the auspices   #
# of the IUCr Commission on Journals.                                        #
#                                                                            #
# Full details of the Crystallographic Information File format               #
# are given in the paper "The Crystallographic Information File (CIF):       #
# a New Standard Archive File for Crystallography" by S. R. Hall, F. H.      #
# Allen and I. D. Brown [Acta Cryst. (1991), A47, 655-685].                  #
#                                                                            #
# The current version of the core CIF dictionary is obtainable from          #
# ftp://ftp.iucr.org/pub/cif_core.dic. The current version number is 2.4.    #
#                                                                            #
# Software is freely available for graphical display of the structure(s) in  #
# this CIF.  For information consult the CIF home page http://www.iucr.org/  #
# cif/home.html                                                              #
#                                                                            #
# This file may be used for bona fide research purposes within the           #
# scientific community so long as proper attribution is given to the journal # 
# article from which it was obtained.                                        #
#                                                                            #
##############################################################################
                                             
data_global
_audit_creation_method     ?
_journal_date_recd_electronic     2010-06-21
_journal_date_accepted     2010-06-24
_journal_name_full     'Acta Crystallographica, Section E'
_journal_year     2010
_journal_volume     66
_journal_issue      8
_journal_page_first     o1900
_journal_page_last     o1900
_journal_paper_category     QO
_journal_coeditor_code     HB5514
_publ_contact_author
;
Muhammad Nawaz Tahir
University of Sargodha
Department of Physics
Sargodha
Pakistan
;
_publ_contact_author_email     'dmntahir_uos@yahoo.com'
_publ_contact_author_fax     '0092 48 32 22 121'
_publ_contact_author_phone     '0092 48 92 30 914'
_publ_section_title
;
<i>N</i>-(4-Methylphenyl)-6-(pyrazol-1-yl)pyridazin-3-amine
;
loop_
    _publ_author_name
    _publ_author_address
    'Ather, Abdul Qayyum'
;
Department of Chemistry
Islamia University
Bahawalpur
Pakistan
Applied Chemistry Research Center
PCSIR Laboratories Complex
Lahore 54600
Pakistan
;
    'Tahir, M. Nawaz'
;
Department of Physics
University of Sargodha
Sargodha
Pakistan
;
    'Misbahul Ain Khan'
;
Department of Chemistry
Islamia University
Bahawalpur
Pakistan
;
    'Athar, Muhammad Makshoof'
;
Institute of Chemistry
University of the Punjab
Lahore
Pakistan
;
    'Eliana Aparecida Silicz Bueno'
;
Instituto de Quimica
Universidade Estadual de Londrina
Londrina, Pr.
Brazil
;
data_I
_audit_creation_method     SHELXL-97
_chemical_name_systematic
;
<i>N</i>-(4-Methylphenyl)-6-(pyrazol-1-yl)pyridazin-3-amine
;
_chemical_name_common     ?
_chemical_formula_moiety     'C14 H13 N5'
_chemical_formula_sum     'C14 H13 N5'
_chemical_formula_iupac     'C14 H13 N5'
_chemical_formula_weight     251.29
_symmetry_cell_setting     monoclinic
_symmetry_space_group_name_H-M     'C 2/c'
_symmetry_space_group_name_Hall     '-C 2yc'
loop_
    _symmetry_equiv_pos_site_id
    _symmetry_equiv_pos_as_xyz
    1 x,y,z
    2 -x,y,1/2-z
    3 -x,-y,-z
    4 x,-y,1/2+z
    5 1/2+x,1/2+y,z
    6 1/2-x,1/2+y,1/2-z
    7 1/2-x,1/2-y,-z
    8 1/2+x,1/2-y,1/2+z
_cell_length_a     31.8677(17)
_cell_length_b     7.9408(5)
_cell_length_c     10.8446(7)
_cell_angle_alpha     90
_cell_angle_beta     109.715(3)
_cell_angle_gamma     90
_cell_volume     2583.4(3)
_cell_formula_units_Z     8
_cell_measurement_reflns_used     1384
_cell_measurement_theta_min     2.65
_cell_measurement_theta_max     25.24
_cell_measurement_temperature     296(2)
_exptl_crystal_description     needle
_exptl_crystal_colour     'light brown'
_exptl_crystal_size_max     0.32
_exptl_crystal_size_mid     0.18
_exptl_crystal_size_min     0.16
_exptl_crystal_density_diffrn     1.292
_exptl_crystal_density_meas     ?
_exptl_crystal_density_method     'not measured'
_exptl_crystal_F_000     1056
_exptl_absorpt_coefficient_mu     0.083
_exptl_absorpt_correction_type     multi-scan
_exptl_absorpt_process_details     '(SADABS; Bruker, 2005)'
_exptl_absorpt_correction_T_min     0.982
_exptl_absorpt_correction_T_max     0.988
_exptl_special_details
;
;
_diffrn_ambient_temperature     296(2)
_diffrn_radiation_type     MoK\a
_diffrn_radiation_wavelength     0.71073
_diffrn_radiation_source     'fine-focus sealed tube'
_diffrn_radiation_monochromator     graphite
_diffrn_measurement_device_type     'Bruker Kappa APEXII CCD'
_diffrn_measurement_method     \w
_diffrn_detector_area_resol_mean     7.5
_diffrn_reflns_number     9293
_diffrn_reflns_av_R_equivalents     0.0589
_diffrn_reflns_av_sigmaI/netI     0.0566
_diffrn_reflns_theta_min     2.65
_diffrn_reflns_theta_max     25.24
_diffrn_reflns_theta_full     25.24
_diffrn_measured_fraction_theta_max     0.997
_diffrn_measured_fraction_theta_full     0.997
_diffrn_reflns_limit_h_min     -38
_diffrn_reflns_limit_h_max     38
_diffrn_reflns_limit_k_min     -9
_diffrn_reflns_limit_k_max     9
_diffrn_reflns_limit_l_min     -11
_diffrn_reflns_limit_l_max     13
_diffrn_standards_number     0
_diffrn_standards_interval_count     ?
_diffrn_standards_interval_time     ?
_diffrn_standards_decay_%     ?
_refine_special_details
;
Refinement of <i>F</i>^2^ against ALL reflections. The weighted <i>R</i>-factor
<i>wR</i> and goodness of fit <i>S</i> are based on <i>F</i>^2^, conventional
<i>R</i>-factors <i>R</i> are based on <i>F</i>, with <i>F</i> set to zero for
negative <i>F</i>^2^. The threshold expression of <i>F</i>^2^ >
\s(<i>F</i>^2^) is used only for calculating <i>R</i>-factors(gt) <i>etc</i>.
and is not relevant to the choice of reflections for refinement.
<i>R</i>-factors based on <i>F</i>^2^ are statistically about twice as large
as those based on <i>F</i>, and <i>R</i>- factors based on ALL data will be
even larger.
;
_reflns_number_total     2336
_reflns_number_gt     1384
_reflns_threshold_expression     I>2\s(I)
_refine_ls_structure_factor_coef     Fsqd
_refine_ls_matrix_type     full
_refine_ls_R_factor_all     0.1082
_refine_ls_R_factor_gt     0.0597
_refine_ls_wR_factor_gt     0.1467
_refine_ls_wR_factor_ref     0.1756
_refine_ls_goodness_of_fit_ref     1.026
_refine_ls_restrained_S_all     1.158
_refine_ls_number_reflns     2336
_refine_ls_number_parameters     156
_refine_ls_number_restraints     11
_refine_ls_hydrogen_treatment     constr
_refine_ls_weighting_scheme     calc
_refine_ls_weighting_details
         'calc w=1/[\s^2^(Fo^2^)+(0.0773P)^2^+1.8092P] where P=(Fo^2^+2Fc^2^)/3'
_atom_sites_solution_hydrogens     geom
_atom_sites_solution_primary     direct
_atom_sites_solution_secondary     difmap
_refine_ls_shift/su_max     0.000
_refine_ls_shift/su_mean     0.000
_refine_diff_density_max     0.396
_refine_diff_density_min     -0.325
loop_
    _atom_type_symbol
    _atom_type_description
    _atom_type_scat_dispersion_real
    _atom_type_scat_dispersion_imag
    _atom_type_scat_source
    'C' 'C' 0.0033 0.0016
                         'International Tables Vol C Tables 4.2.6.8 and 6.1.1.4'
    'H' 'H' 0.0000 0.0000
                         'International Tables Vol C Tables 4.2.6.8 and 6.1.1.4'
    'N' 'N' 0.0061 0.0033
                         'International Tables Vol C Tables 4.2.6.8 and 6.1.1.4'
_computing_data_collection     'APEX2 (Bruker, 2007)'
_computing_cell_refinement     'SAINT (Bruker, 2007)'
_computing_data_reduction     'SAINT (Bruker, 2007)'
_computing_structure_solution     'SHELXS97 (Sheldrick, 2008)'
_computing_structure_refinement     'SHELXL97 (Sheldrick, 2008)'
_computing_molecular_graphics
                  'ORTEP-3 for Windows (Farrugia, 1997) and PLATON (Spek, 2009)'
_computing_publication_material
;
WinGX (Farrugia, 1999) and PLATON (Spek, 2009)
;
loop_
    _atom_site_type_symbol
    _atom_site_label
    _atom_site_fract_x
    _atom_site_fract_y
    _atom_site_fract_z
    _atom_site_U_iso_or_equiv
    _atom_site_thermal_displace_type
    _atom_site_calc_flag
    _atom_site_refinement_flags
    _atom_site_occupancy
    N N1 -0.01706(7) 0.2747(3) 0.5655(2) 0.0510(9) Uani . . 1.000
    N N2 0.04995(8) 0.3448(3) 0.7127(2) 0.0510(10) Uani . . 1.000
    N N3 0.09382(8) 0.3783(4) 0.7500(2) 0.0524(10) Uani . . 1.000
    N N4 0.15970(9) 0.4068(4) 0.7102(3) 0.0707(8) Uani . . 1.000
    N N5B 0.18195(19) 0.4362(12) 0.6217(6) 0.0707(8) Uani . . 0.571(10)
    C C1 -0.05015(9) 0.2122(4) 0.4533(3) 0.0442(10) Uani . . 1.000
    C C2 -0.04181(10) 0.1187(4) 0.3561(3) 0.0505(11) Uani . . 1.000
    C C3 -0.07680(10) 0.0626(4) 0.2491(3) 0.0530(11) Uani . . 1.000
    C C4 -0.12061(10) 0.0918(4) 0.2371(3) 0.0549(11) Uani . . 1.000
    C C5 -0.12852(10) 0.1783(5) 0.3377(3) 0.0559(13) Uani . . 1.000
    C C6 -0.09415(9) 0.2382(4) 0.4439(3) 0.0509(11) Uani . . 1.000
    C C7 -0.15858(7) 0.0306(5) 0.1201(2) 0.0777(14) Uani . . 1.000
    C C8 0.02676(6) 0.3091(3) 0.58716(18) 0.0442(10) Uani . . 1.000
    C C9 0.04727(6) 0.3151(3) 0.49129(18) 0.0533(11) Uani . . 1.000
    C C10 0.09141(10) 0.3458(4) 0.5291(3) 0.0572(13) Uani . . 1.000
    C C11 0.11362(9) 0.3742(4) 0.6618(3) 0.0502(11) Uani . . 1.000
    C C12B 0.2222(2) 0.4805(14) 0.6947(7) 0.0707(8) Uani . . 0.571(10)
    C C13B 0.2269(2) 0.4969(12) 0.8208(8) 0.0707(8) Uani . . 0.571(10)
    C C14B 0.1867(3) 0.4636(14) 0.8260(9) 0.0707(8) Uani . . 0.571(10)
    C C13A 0.2274(3) 0.4340(16) 0.8474(10) 0.0707(8) Uani . . 0.429(10)
    C C14A 0.1844(4) 0.4271(19) 0.8420(11) 0.0707(8) Uani . . 0.429(10)
    N N5A 0.1847(3) 0.3606(15) 0.6367(9) 0.0707(8) Uani . . 0.429(10)
    C C12A 0.2262(3) 0.3897(18) 0.7145(9) 0.0707(8) Uani . . 0.429(10)
    H H3 -0.07056 0.00336 0.18333 0.0638 Uiso . . 1.000
    H H7D -0.16231 0.10527 0.04753 0.1168 Uiso . . 0.571(10)
    H H5 -0.15778 0.19657 0.33365 0.0670 Uiso . . 1.000
    H H6 -0.10053 0.29660 0.50978 0.0610 Uiso . . 1.000
    H H9 0.03074 0.29820 0.40341 0.0639 Uiso . . 1.000
    H H10 0.10641 0.34781 0.46897 0.0688 Uiso . . 1.000
    H H12B 0.24530 0.49867 0.66181 0.0847 Uiso . . 0.571(10)
    H H13B 0.25249 0.52537 0.88974 0.0847 Uiso . . 0.571(10)
    H H14B 0.17843 0.47764 0.89986 0.0847 Uiso . . 0.571(10)
    H H7E -0.18551 0.02840 0.14120 0.1168 Uiso . . 0.571(10)
    H H7F -0.15208 -0.08070 0.09709 0.1168 Uiso . . 0.571(10)
    H H1 -0.02583 0.29429 0.63089 0.0611 Uiso . . 1.000
    H H2 -0.01262 0.09367 0.36274 0.0605 Uiso . . 1.000
    H H7A -0.17227 -0.06543 0.14465 0.1168 Uiso . . 0.429(10)
    H H7B -0.14740 -0.00041 0.05142 0.1168 Uiso . . 0.429(10)
    H H7C -0.18023 0.11882 0.08976 0.1168 Uiso . . 0.429(10)
    H H12A 0.25110 0.38307 0.68855 0.0847 Uiso . . 0.429(10)
    H H13A 0.25231 0.46082 0.91929 0.0847 Uiso . . 0.429(10)
    H H14A 0.17366 0.43441 0.91163 0.0847 Uiso . . 0.429(10)
loop_
    _atom_site_aniso_label
    _atom_site_aniso_U_11
    _atom_site_aniso_U_22
    _atom_site_aniso_U_33
    _atom_site_aniso_U_12
    _atom_site_aniso_U_13
    _atom_site_aniso_U_23
    N1 0.0412(13) 0.073(2) 0.0373(15) -0.0006(13) 0.0111(11) -0.0051(13)
    N2 0.0433(14) 0.068(2) 0.0398(15) -0.0029(13) 0.0117(11) 0.0001(12)
    N3 0.0446(14) 0.070(2) 0.0410(15) -0.0049(13) 0.0122(12) 0.0027(13)
    N4 0.0481(9) 0.106(2) 0.0581(12) -0.0103(12) 0.0181(8) 0.0075(13)
    N5B 0.0481(9) 0.106(2) 0.0581(12) -0.0103(12) 0.0181(8) 0.0075(13)
    C1 0.0422(16) 0.052(2) 0.0352(16) -0.0011(14) 0.0090(13) 0.0037(14)
    C2 0.0428(16) 0.060(2) 0.0476(19) 0.0018(15) 0.0137(14) -0.0025(16)
    C3 0.057(2) 0.060(2) 0.0432(18) -0.0024(16) 0.0186(15) -0.0079(16)
    C4 0.0505(18) 0.066(2) 0.0430(19) -0.0077(16) 0.0088(15) -0.0011(16)
    C5 0.0421(17) 0.071(3) 0.054(2) -0.0001(16) 0.0155(15) -0.0004(17)
    C6 0.0459(17) 0.066(2) 0.0407(18) 0.0012(16) 0.0145(14) 0.0004(15)
    C7 0.057(2) 0.101(3) 0.066(2) -0.013(2) 0.0088(18) -0.019(2)
    C8 0.0447(16) 0.047(2) 0.0388(17) 0.0043(14) 0.0112(13) 0.0033(14)
    C9 0.0527(18) 0.071(2) 0.0351(17) -0.0060(16) 0.0133(14) -0.0021(15)
    C10 0.0534(19) 0.076(3) 0.0466(19) -0.0070(17) 0.0226(15) -0.0046(17)
    C11 0.0452(17) 0.064(2) 0.0416(18) -0.0003(15) 0.0148(14) 0.0035(16)
    C12B 0.0481(9) 0.106(2) 0.0581(12) -0.0103(12) 0.0181(8) 0.0075(13)
    C13B 0.0481(9) 0.106(2) 0.0581(12) -0.0103(12) 0.0181(8) 0.0075(13)
    C14B 0.0481(9) 0.106(2) 0.0581(12) -0.0103(12) 0.0181(8) 0.0075(13)
    C13A 0.0481(9) 0.106(2) 0.0581(12) -0.0103(12) 0.0181(8) 0.0075(13)
    C14A 0.0481(9) 0.106(2) 0.0581(12) -0.0103(12) 0.0181(8) 0.0075(13)
    N5A 0.0481(9) 0.106(2) 0.0581(12) -0.0103(12) 0.0181(8) 0.0075(13)
    C12A 0.0481(9) 0.106(2) 0.0581(12) -0.0103(12) 0.0181(8) 0.0075(13)
_geom_special_details
;
Bond distances, angles <i>etc</i>. have been calculated using the rounded
fractional coordinates. All su's are estimated from the variances of the
(full) variance-covariance matrix. The cell e.s.d.'s are taken into account in
the estimation of distances, angles and torsion angles
;
loop_
    _geom_bond_atom_site_label_1
    _geom_bond_atom_site_label_2
    _geom_bond_site_symmetry_1
    _geom_bond_site_symmetry_2
    _geom_bond_distance
    _geom_bond_publ_flag
    N1 C1 . . 1.405(4) no
    N1 C8 . . 1.363(3) no
    N2 N3 . . 1.344(4) no
    N2 C8 . . 1.342(3) no
    N3 C11 . . 1.312(4) no
    N4 N5B . . 1.392(7) no
    N4 C11 . . 1.407(4) no
    N4 C14B . . 1.339(10) no
    N4 N5A . . 1.354(10) no
    N4 C14A . . 1.389(12) no
    N5A C12A . . 1.327(14) no
    N5B C12B . . 1.308(10) no
    N1 H1 . . 0.8600 no
    C1 C6 . . 1.387(4) no
    C1 C2 . . 1.386(4) no
    C2 C3 . . 1.384(4) no
    C3 C4 . . 1.377(5) no
    C4 C5 . . 1.382(5) no
    C4 C7 . . 1.508(4) no
    C5 C6 . . 1.379(4) no
    C8 C9 . . 1.403(3) no
    C9 C10 . . 1.348(4) no
    C10 C11 . . 1.391(4) no
    C12A C13A . . 1.472(14) no
    C12B C13B . . 1.331(11) no
    C13A C14A . . 1.353(17) no
    C13B C14B . . 1.328(12) no
    C2 H2 . . 0.9300 no
    C3 H3 . . 0.9300 no
    C5 H5 . . 0.9300 no
    C6 H6 . . 0.9300 no
    C7 H7D . . 0.9600 no
    C7 H7E . . 0.9600 no
    C7 H7F . . 0.9600 no
    C7 H7A . . 0.9600 no
    C7 H7B . . 0.9600 no
    C7 H7C . . 0.9600 no
    C9 H9 . . 0.9300 no
    C10 H10 . . 0.9300 no
    C12A H12A . . 0.9300 no
    C12B H12B . . 0.9300 no
    C13A H13A . . 0.9300 no
    C13B H13B . . 0.9300 no
    C14A H14A . . 0.9300 no
    C14B H14B . . 0.9300 no
loop_
    _geom_angle_atom_site_label_1
    _geom_angle_atom_site_label_2
    _geom_angle_atom_site_label_3
    _geom_angle_site_symmetry_1
    _geom_angle_site_symmetry_2
    _geom_angle_site_symmetry_3
    _geom_angle
    _geom_angle_publ_flag
    C1 N1 C8 . . . 130.3(2) no
    N3 N2 C8 . . . 120.5(2) no
    N2 N3 C11 . . . 118.9(2) no
    N5B N4 C11 . . . 119.0(4) no
    N5B N4 C14B . . . 105.9(6) no
    C11 N4 C14B . . . 132.2(5) no
    N5A N4 C11 . . . 118.6(5) no
    C11 N4 C14A . . . 124.3(6) no
    N5A N4 C14A . . . 113.3(7) no
    N4 N5A C12A . . . 103.7(8) no
    N4 N5B C12B . . . 104.6(5) no
    C8 N1 H1 . . . 115.00 no
    C1 N1 H1 . . . 115.00 no
    C2 C1 C6 . . . 118.2(3) no
    N1 C1 C6 . . . 117.1(3) no
    N1 C1 C2 . . . 124.6(3) no
    C1 C2 C3 . . . 120.2(3) no
    C2 C3 C4 . . . 122.0(3) no
    C3 C4 C5 . . . 117.3(3) no
    C5 C4 C7 . . . 121.1(3) no
    C3 C4 C7 . . . 121.7(3) no
    C4 C5 C6 . . . 121.7(3) no
    C1 C6 C5 . . . 120.6(3) no
    N2 C8 C9 . . . 120.7(2) no
    N1 C8 C9 . . . 125.82(18) no
    N1 C8 N2 . . . 113.5(2) no
    C8 C9 C10 . . . 118.7(2) no
    C9 C10 C11 . . . 117.3(3) no
    N4 C11 C10 . . . 121.2(3) no
    N3 C11 C10 . . . 123.8(3) no
    N3 C11 N4 . . . 114.9(3) no
    N5A C12A C13A . . . 110.8(9) no
    N5B C12B C13B . . . 113.3(7) no
    C12A C13A C14A . . . 104.9(9) no
    C12B C13B C14B . . . 104.4(7) no
    N4 C14A C13A . . . 105.3(9) no
    N4 C14B C13B . . . 110.6(8) no
    C1 C2 H2 . . . 120.00 no
    C3 C2 H2 . . . 120.00 no
    C2 C3 H3 . . . 119.00 no
    C4 C3 H3 . . . 119.00 no
    C4 C5 H5 . . . 119.00 no
    C6 C5 H5 . . . 119.00 no
    C1 C6 H6 . . . 120.00 no
    C5 C6 H6 . . . 120.00 no
    C4 C7 H7D . . . 109.00 no
    C4 C7 H7E . . . 109.00 no
    C4 C7 H7F . . . 109.00 no
    C4 C7 H7A . . . 109.00 no
    C4 C7 H7B . . . 109.00 no
    C4 C7 H7C . . . 109.00 no
    H7D C7 H7E . . . 109.00 no
    H7D C7 H7F . . . 109.00 no
    H7E C7 H7F . . . 110.00 no
    H7A C7 H7B . . . 110.00 no
    H7A C7 H7C . . . 109.00 no
    H7B C7 H7C . . . 109.00 no
    C8 C9 H9 . . . 121.00 no
    C10 C9 H9 . . . 121.00 no
    C9 C10 H10 . . . 121.00 no
    C11 C10 H10 . . . 121.00 no
    C13A C12A H12A . . . 125.00 no
    N5A C12A H12A . . . 125.00 no
    C13B C12B H12B . . . 123.00 no
    N5B C12B H12B . . . 123.00 no
    C14A C13A H13A . . . 128.00 no
    C12A C13A H13A . . . 127.00 no
    C14B C13B H13B . . . 128.00 no
    C12B C13B H13B . . . 128.00 no
    C13A C14A H14A . . . 127.00 no
    N4 C14A H14A . . . 127.00 no
    C13B C14B H14B . . . 125.00 no
    N4 C14B H14B . . . 125.00 no
loop_
    _geom_torsion_atom_site_label_1
    _geom_torsion_atom_site_label_2
    _geom_torsion_atom_site_label_3
    _geom_torsion_atom_site_label_4
    _geom_torsion_site_symmetry_1
    _geom_torsion_site_symmetry_2
    _geom_torsion_site_symmetry_3
    _geom_torsion_site_symmetry_4
    _geom_torsion
    _geom_torsion_publ_flag
    C8 N1 C1 C2 . . . . 23.6(5) no
    C8 N1 C1 C6 . . . . -160.4(3) no
    C1 N1 C8 N2 . . . . -171.0(3) no
    C1 N1 C8 C9 . . . . 11.4(4) no
    C8 N2 N3 C11 . . . . -0.5(4) no
    N3 N2 C8 N1 . . . . 178.7(2) no
    N3 N2 C8 C9 . . . . -3.5(4) no
    N2 N3 C11 N4 . . . . -178.5(3) no
    N2 N3 C11 C10 . . . . 3.6(5) no
    C11 N4 N5B C12B . . . . 173.1(6) no
    C14B N4 N5B C12B . . . . 10.1(10) no
    N5B N4 C11 N3 . . . . -168.2(5) no
    N5B N4 C11 C10 . . . . 9.8(6) no
    C14B N4 C11 N3 . . . . -10.4(8) no
    C14B N4 C11 C10 . . . . 167.5(7) no
    N5B N4 C14B C13B . . . . -11.5(10) no
    C11 N4 C14B C13B . . . . -171.3(6) no
    N4 N5B C12B C13B . . . . -5.6(12) no
    N1 C1 C2 C3 . . . . 180.0(3) no
    C6 C1 C2 C3 . . . . 3.9(5) no
    N1 C1 C6 C5 . . . . -179.0(3) no
    C2 C1 C6 C5 . . . . -2.7(5) no
    C1 C2 C3 C4 . . . . -2.2(5) no
    C2 C3 C4 C5 . . . . -0.8(5) no
    C2 C3 C4 C7 . . . . 179.9(3) no
    C3 C4 C5 C6 . . . . 2.1(5) no
    C7 C4 C5 C6 . . . . -178.6(3) no
    C4 C5 C6 C1 . . . . -0.4(5) no
    N1 C8 C9 C10 . . . . -178.0(3) no
    N2 C8 C9 C10 . . . . 4.6(4) no
    C8 C9 C10 C11 . . . . -1.7(4) no
    C9 C10 C11 N3 . . . . -2.4(5) no
    C9 C10 C11 N4 . . . . 179.8(3) no
    N5B C12B C13B C14B . . . . -1.2(13) no
    C12B C13B C14B N4 . . . . 8.0(12) no
loop_
    _geom_hbond_atom_site_label_D
    _geom_hbond_atom_site_label_H
    _geom_hbond_atom_site_label_A
    _geom_hbond_site_symmetry_A
    _geom_hbond_distance_DH
    _geom_hbond_distance_HA
    _geom_hbond_distance_DA
    _geom_hbond_angle_DHA
    _geom_hbond_publ_flag
    N1 H1 N2 2_556 0.86 2.12 2.982(3) 178 yes
    C6 H6 N3 2_556 0.93 2.62 3.498(4) 157 yes
    C14B H14B N5B 4_565 0.93 2.47 3.357(11) 160 yes
    C5 H5 Cg1 3_566 0.93 2.99 3.527(5) 118 yes
