# Supplementary material for: N-(4-Methyl­phen­yl)-6-(pyrazol-1-yl)pyridazin-3-amine
Source: Acta Crystallogr Sect E Struct Rep Online. 2010 Jul 3;66(Pt 8):o1900. doi: 10.1107/S1600536810024700 (PMC3007321; doi:10.1107/S1600536810024700)
Supplement: Supplementary file 2 [file e-66-o1900-Isup2.hkl]

#
# h,k,l, Fc-squared, Fo-squared, sigma(Fo-squared) and status flag
#
data_I
_shelx_title ' AQA16N_0m in C2/c'
_shelx_refln_list_code          4
_shelx_F_calc_maximum      212.89
_exptl_crystal_F_000      1056.00
_reflns_d_resolution_high  0.8333
 
loop_
 _symmetry_equiv_pos_as_xyz
 'x, y, z'
 '-x, y, -z+1/2'
 'x+1/2, y+1/2, z'
 '-x+1/2, y+1/2, -z+1/2'
 '-x, -y, -z'
 'x, -y, z-1/2'
 '-x+1/2, -y+1/2, -z'
 'x+1/2, -y+1/2, z-1/2'
 
_cell_length_a    31.8677
_cell_length_b     7.9408
_cell_length_c    10.8446
_cell_angle_alpha  90.000
_cell_angle_beta  109.715
_cell_angle_gamma  90.000
 
_shelx_F_squared_multiplier     1.000
 
loop_
 _refln_index_h
 _refln_index_k
 _refln_index_l
 _refln_F_squared_calc
 _refln_F_squared_meas
 _refln_F_squared_sigma
 _refln_observed_status
   4   0   0     8061.62     7365.70     85.23 o
   6   0   0     1067.21      915.09     16.58 o
   8   0   0     3498.78     3294.77     43.66 o
  10   0   0      569.17      603.26     14.39 o
  12   0   0      168.39      141.08     11.58 o
  14   0   0    11242.13    12113.56    177.56 o
  16   0   0     3281.90     3439.15     63.24 o
  18   0   0      957.17     1057.78     28.89 o
  20   0   0       32.42       22.69     10.17 o
  22   0   0     2450.61     2164.36     55.69 o
  24   0   0        1.63        5.64     11.44 o
  26   0   0       32.00       15.05     13.53 o
  28   0   0     2196.56     2128.04     92.05 o
  30   0   0      947.42      821.05     43.63 o
  32   0   0      138.63      160.06     25.48 o
  34   0   0      219.71      275.97     31.61 o
  36   0   0       90.63      147.78     27.21 o
   1   1   0     3340.78     3638.87     52.34 o
   3   1   0     5856.85     5493.47     58.69 o
   5   1   0    10799.09     9790.95     90.90 o
   7   1   0     8680.52     7850.83     73.04 o
   9   1   0     2200.68     2130.28     21.81 o
  11   1   0     1673.01     1584.62     22.77 o
  13   1   0      139.73      123.60      7.60 o
  15   1   0     5208.03     6011.55     70.17 o
  17   1   0      279.70      216.62     13.33 o
  19   1   0        1.48       -2.95      6.01 o
  21   1   0     1074.61      938.73     24.06 o
  23   1   0        2.16       -5.52      5.61 o
  25   1   0     1571.78     1440.07     27.83 o
  27   1   0       46.80       36.00      9.27 o
  29   1   0      361.24      334.31     17.96 o
  31   1   0       33.89       66.52     14.05 o
  33   1   0       15.81       16.81     11.87 o
  35   1   0       41.47       84.97     21.55 o
   0   2   0      329.88      431.77     16.51 o
   4   2   0     1265.40     1354.96     26.46 o
   6   2   0      570.70      609.28     12.78 o
   8   2   0      880.55      793.93     14.50 o
  10   2   0       35.93       28.60      6.49 o
  12   2   0     3519.34     3743.35     51.62 o
  14   2   0     1281.74     1389.89     26.63 o
  16   2   0       98.34       88.75      9.70 o
  18   2   0      453.38      463.31     17.59 o
  20   2   0     1044.72     1072.55     25.07 o
  22   2   0       79.86       81.34     10.70 o
  24   2   0       14.91        0.64      8.52 o
  26   2   0     1647.20     1507.56     38.60 o
  28   2   0      405.33      361.33     20.61 o
  30   2   0        4.05       26.61     10.89 o
  32   2   0       89.96      115.25     16.34 o
  34   2   0        2.95       14.37     12.87 o
   1   3   0    12132.54    13125.07    185.12 o
   3   3   0     2456.54     2365.11     46.93 o
   5   3   0     1383.89     1237.00     27.56 o
   7   3   0       96.53       95.22     10.37 o
   9   3   0      492.21      413.09     15.79 o
  11   3   0     1610.40     1500.04     27.78 o
  13   3   0        9.04       14.35      8.26 o
  15   3   0     1373.76     1444.11     34.23 o
  17   3   0      806.42      909.54     27.25 o
  19   3   0      393.88      360.71     20.47 o
  21   3   0        6.22       -0.25     15.85 o
  23   3   0      365.70      420.23     44.24 o
  25   3   0        1.84       -8.10      9.73 o
  27   3   0      120.73       97.07     14.99 o
  29   3   0       46.94       51.27     13.62 o
  31   3   0       68.44       86.21     29.14 o
  33   3   0        6.60       13.90     11.44 o
   0   4   0     2228.31     2983.31     79.08 o
   2   4   0      255.65      169.06     15.26 o
   4   4   0     3096.23     2997.47     61.08 o
   6   4   0      589.28      574.06     20.82 o
   8   4   0        7.85       -4.10      8.00 o
  10   4   0        3.29       -7.68      8.05 o
  12   4   0      507.37      524.13     19.41 o
  14   4   0     1021.36     1090.84     43.40 o
  16   4   0       30.90       40.75     11.62 o
  18   4   0       61.77       42.96     13.07 o
  20   4   0       90.77      102.16     16.33 o
  22   4   0       89.42      120.34     17.71 o
  24   4   0      398.38      415.17     27.92 o
  26   4   0      158.33      186.94     21.80 o
  28   4   0        0.22        1.48     11.94 o
  30   4   0        0.00        6.90     13.15 o
  32   4   0        2.11       11.40     14.46 o
   1   5   0      235.70      169.25     17.96 o
   3   5   0     2938.97     3280.00     63.08 o
   5   5   0      868.22      791.11     48.95 o
   7   5   0        1.15        8.26     10.14 o
   9   5   0       75.29       59.52     13.87 o
  11   5   0      362.45      342.37     20.72 o
  13   5   0      283.41      375.67     17.71 o
  15   5   0        1.81        8.65     11.32 o
  17   5   0       30.46       29.62     12.83 o
  19   5   0      253.34      307.07     24.01 o
  21   5   0      148.60      143.29     23.95 o
  23   5   0        0.95      -27.93     18.62 o
  25   5   0        2.10        5.90     13.67 o
  27   5   0       32.14       51.67     22.74 o
  29   5   0        1.39        9.41     16.48 o
   0   6   0        0.32        9.35     22.78 o
   2   6   0       30.99       66.55     25.64 o
   4   6   0      102.56      115.02     16.50 o
   6   6   0       12.96       -3.81     23.93 o
   8   6   0       12.98       12.59     18.07 o
  10   6   0      266.97      260.33     22.26 o
  12   6   0      382.11      430.70     27.51 o
  14   6   0        6.90       -0.09     12.78 o
  16   6   0        1.25        5.18     13.18 o
  18   6   0        1.10      -25.16     16.78 o
  20   6   0       24.94       51.69     15.70 o
  22   6   0       68.13       69.73     17.99 o
  24   6   0        0.82       -1.57     14.81 o
  26   6   0       16.85       30.28     16.55 o
   1   7   0      209.60      201.21     21.52 o
   3   7   0       44.96       13.71     14.19 o
   5   7   0      745.59      833.02     36.13 o
   7   7   0      407.10      361.16     27.16 o
   9   7   0       13.80       17.30     13.92 o
  11   7   0        0.71        7.54     16.49 o
  13   7   0        2.38       -5.02     13.61 o
  15   7   0        0.02        5.59     15.85 o
  17   7   0       43.85       38.45     16.53 o
  19   7   0       69.04       66.27     20.67 o
  21   7   0       52.69       75.39     18.84 o
  23   7   0       74.49       55.96     28.45 o
   0   8   0        1.99      -16.40     18.34 o
   2   8   0       12.85        6.83     13.45 o
   4   8   0       26.52       36.60     15.54 o
   6   8   0       47.24       12.83     14.38 o
   8   8   0       25.36        9.30     14.59 o
  10   8   0       80.42       80.01     19.13 o
  12   8   0       12.33        2.99     18.43 o
  14   8   0       13.27       14.39     22.21 o
  16   8   0       37.18       -3.65     42.00 o
  18   8   0       22.68       14.22     21.26 o
   1   9   0       12.28      -58.37     38.91 o
   3   9   0       22.63      -31.25     41.63 o
   5   9   0        3.34      -56.60     37.73 o
   7   9   0       17.98      -45.84     42.15 o
   9   9   0       77.20      -24.63     40.46 o
  11   9   0       47.07       54.53     43.29 o
 -35   1   1       32.30       51.08     22.15 o
 -33   1   1       37.36       37.53     12.96 o
 -31   1   1        5.04       14.31      9.99 o
 -29   1   1      239.24      246.75     15.00 o
 -27   1   1       13.67       10.67      8.01 o
 -25   1   1        3.48        4.69      7.19 o
 -23   1   1        0.59       -3.02      6.50 o
 -21   1   1      425.36      456.94     16.18 o
 -19   1   1      440.81      457.43     17.15 o
 -17   1   1      326.29      292.42     10.40 o
 -15   1   1      862.67      889.09     16.58 o
 -13   1   1        1.72        1.02      3.61 o
 -11   1   1     3228.27     3071.03     30.35 o
  -9   1   1      291.16      239.27      5.73 o
  -7   1   1     1645.15     1640.98     16.62 o
  -5   1   1     6156.68     5773.16     54.96 o
  -3   1   1      118.13      137.89      4.65 o
  -1   1   1     1740.01     1627.73     25.82 o
   1   1   1     4173.06     4187.74     48.93 o
   3   1   1      139.26      150.11      4.22 o
   5   1   1     2282.18     2101.40     19.95 o
   7   1   1      200.53      191.85      5.37 o
   9   1   1      487.50      486.37      9.33 o
  11   1   1      561.44      552.21     14.89 o
  13   1   1       24.47       26.10      6.22 o
  15   1   1     3387.31     3618.20     53.72 o
  17   1   1      304.17      321.47     12.90 o
  19   1   1       22.26       25.26      6.54 o
  21   1   1        0.70       -6.11      6.81 o
  23   1   1     1111.22     1111.54     28.13 o
  25   1   1     1231.33     1093.56     32.45 o
  27   1   1       20.44       12.58     10.52 o
  29   1   1       68.52       76.39     13.62 o
  31   1   1       55.03       55.75     13.42 o
  33   1   1       12.33       29.30     12.47 o
 -36   2   1        7.71       13.85     16.59 o
 -34   2   1       36.63       53.60     13.53 o
 -32   2   1      142.18      127.50     16.79 o
 -30   2   1      106.63       95.30     15.31 o
 -28   2   1      721.77      804.07     29.77 o
 -26   2   1       16.62       16.74     10.61 o
 -24   2   1        1.25        5.68      6.14 o
 -22   2   1      552.20      525.50     16.73 o
 -20   2   1      208.43      208.75     10.49 o
 -18   2   1     2166.06     2301.66     37.79 o
 -16   2   1      721.82      765.27     16.97 o
 -14   2   1      693.42      835.14     16.67 o
 -12   2   1     1090.27     1109.67     20.40 o
 -10   2   1      621.10      656.27     14.15 o
  -8   2   1     1279.88     1191.26     16.39 o
  -6   2   1     3328.03     3358.45     36.53 o
  -4   2   1    29124.09    28894.74    353.24 o
  -2   2   1     5602.66     5388.67    115.44 o
   2   2   1    21061.91    21949.21    234.26 o
   4   2   1       23.64        5.91      4.63 o
   6   2   1      290.47      306.85      8.69 o
   8   2   1       16.51       27.90      5.29 o
  10   2   1       84.82       85.25      7.29 o
  12   2   1        3.45       14.96      5.88 o
  14   2   1     3949.52     3997.34     63.57 o
  16   2   1     1365.51     1483.13     32.57 o
  18   2   1       20.21       28.42      8.68 o
  20   2   1      594.66      531.56     25.27 o
  22   2   1      139.98      109.18     11.86 o
  24   2   1      400.40      388.30     19.52 o
  26   2   1      409.50      442.39     21.32 o
  28   2   1      147.62      172.72     17.16 o
  30   2   1      138.03      101.98     15.64 o
  32   2   1        6.28       20.09     12.76 o
  34   2   1       23.47       40.82     14.05 o
 -35   3   1        1.15       35.63     17.28 o
 -33   3   1       36.15       29.96     16.70 o
 -31   3   1      341.08      419.07     35.35 o
 -29   3   1       19.06       28.57     13.37 o
 -27   3   1       43.64       54.34     14.38 o
 -25   3   1      884.20      817.72     31.79 o
 -23   3   1       75.82       90.32     13.52 o
 -21   3   1      202.02      175.47     16.59 o
 -19   3   1       54.64       70.10     11.03 o
 -17   3   1      129.88      133.12     13.72 o
 -15   3   1     2190.36     2547.61     43.97 o
 -13   3   1      526.13      562.76     17.13 o
 -11   3   1      353.00      380.46     12.89 o
  -9   3   1       73.75       44.72      7.21 o
  -7   3   1       81.60       65.02      8.94 o
  -5   3   1      818.29      817.78     36.89 o
  -3   3   1    16550.35    17229.03    307.61 o
  -1   3   1     1480.80     1631.04     54.26 o
   1   3   1     2481.94     2854.74     40.18 o
   3   3   1     1234.28     1242.51     25.24 o
   5   3   1        5.32        4.25      5.73 o
   7   3   1     1021.14      949.92     21.62 o
   9   3   1      206.58      255.24     13.38 o
  11   3   1      637.10      661.42     20.64 o
  13   3   1     1091.70     1173.29     30.59 o
  15   3   1      359.29      400.97     19.63 o
  17   3   1       20.93        5.51      8.96 o
  19   3   1      451.37      451.86     21.22 o
  21   3   1     1443.59     1490.79     46.82 o
  23   3   1      174.88      136.63     17.07 o
  25   3   1        6.75       -2.72      9.88 o
  27   3   1        8.78       -6.69      9.20 o
  29   3   1      103.99      133.01     14.65 o
  31   3   1        6.15       31.79     13.76 o
  33   3   1       11.67       20.85     15.34 o
 -32   4   1        0.01        7.37     15.42 o
 -30   4   1      168.51      164.86     23.08 o
 -28   4   1       19.46        4.09     16.54 o
 -26   4   1      951.12     1028.77     44.49 o
 -24   4   1       37.31       42.71     15.48 o
 -22   4   1       38.65       35.93     14.26 o
 -20   4   1      733.68      743.18     31.75 o
 -18   4   1      135.65      127.26     15.27 o
 -16   4   1      523.57      588.52     23.49 o
 -14   4   1       57.45       70.65      9.45 o
 -12   4   1      776.00      888.77     24.48 o
 -10   4   1      351.30      343.43     18.93 o
  -8   4   1       18.02        1.24      8.08 o
  -6   4   1      504.95      480.95     25.83 o
  -4   4   1      268.76      302.56     16.68 o
  -2   4   1       54.64       42.39     12.13 o
   0   4   1      799.36      841.08     27.76 o
   2   4   1     8024.33     8199.77    116.83 o
   4   4   1     3027.11     3413.48     59.25 o
   6   4   1      445.82      440.97     18.40 o
   8   4   1      817.84      794.74     28.49 o
  10   4   1       28.75       -0.74      8.26 o
  12   4   1     1332.07     1485.82     37.41 o
  14   4   1      354.22      433.48     21.77 o
  16   4   1      239.74      227.93     18.36 o
  18   4   1      477.49      481.72     24.48 o
  20   4   1        0.66      -10.91     10.25 o
  22   4   1       14.81        9.59     11.72 o
  24   4   1       35.45       31.56     14.04 o
  26   4   1      111.80      147.01     19.14 o
  28   4   1       30.87       30.03     13.60 o
  30   4   1       24.98       44.62     16.30 o
 -31   5   1        1.31       -2.06     16.10 o
 -29   5   1        0.04      -20.19     13.46 o
 -27   5   1       31.13       41.17     20.37 o
 -25   5   1        1.57       -2.64     13.65 o
 -23   5   1      236.12      259.49     23.43 o
 -21   5   1        0.02        3.38     12.52 o
 -19   5   1      430.45      448.68     28.14 o
 -17   5   1        0.17       -4.85     17.29 o
 -15   5   1       89.20       77.67     13.94 o
 -13   5   1      289.07      310.13     17.34 o
 -11   5   1       38.57       57.07     12.48 o
  -9   5   1       40.33       59.55     12.43 o
  -7   5   1      279.35      285.25     27.47 o
  -5   5   1     3897.79     4172.35     82.05 o
  -3   5   1      542.52      554.04     25.81 o
  -1   5   1      164.16      264.76     58.43 o
   1   5   1     2011.60     2183.84     48.91 o
   3   5   1     1315.73     1330.20     36.73 o
   5   5   1      128.25      125.24     16.58 o
   7   5   1      594.45      548.91     22.85 o
   9   5   1      166.68      164.08     16.19 o
  11   5   1      542.27      540.26     26.52 o
  13   5   1      361.39      410.37     23.56 o
  15   5   1       10.75        8.48     17.41 o
  17   5   1       32.12       37.87     12.70 o
  19   5   1       31.30       33.65     13.46 o
  21   5   1       11.22        3.51     11.46 o
  23   5   1      147.94      165.60     20.25 o
  25   5   1      103.00      103.04     18.56 o
  27   5   1        1.87        6.22     13.48 o
  29   5   1       14.66       12.90     15.69 o
 -28   6   1       28.18       26.99     20.36 o
 -26   6   1        3.63       -7.56     18.47 o
 -24   6   1      139.72      188.87     29.58 o
 -22   6   1       30.30       42.95     15.78 o
 -20   6   1       56.29       75.23     23.60 o
 -18   6   1       17.33       21.82     14.10 o
 -16   6   1       58.16       59.44     16.16 o
 -14   6   1      568.44      657.20     30.76 o
 -12   6   1      303.18      337.07     23.22 o
 -10   6   1       15.41       10.86     11.74 o
  -8   6   1       87.36       46.63     13.04 o
  -6   6   1       13.31       25.71     14.33 o
  -4   6   1        0.01       18.82     19.32 o
  -2   6   1        6.35       18.34     16.35 o
   0   6   1       18.10       13.50     15.34 o
   2   6   1       55.38       69.87     18.80 o
   4   6   1      463.44      519.85     35.52 o
   6   6   1      439.91      371.18     22.69 o
   8   6   1        0.69       -1.80     13.90 o
  10   6   1        7.22       -0.48     14.01 o
  12   6   1        0.75       -3.11     11.12 o
  14   6   1        6.45       -7.04     10.71 o
  16   6   1        0.08       -1.78     11.90 o
  18   6   1      139.77      173.40     19.93 o
  20   6   1      223.72      259.98     25.00 o
  22   6   1       25.75       29.26     14.77 o
  24   6   1        0.35        6.51     21.14 o
  26   6   1        1.40       10.17     30.51 o
 -25   7   1       15.76       16.55     20.99 o
 -23   7   1        1.18      -21.03     22.12 o
 -21   7   1       16.53      -11.50     20.77 o
 -19   7   1       45.56       66.04     23.96 o
 -17   7   1       83.07       98.05     25.70 o
 -15   7   1       39.46       51.77     15.92 o
 -13   7   1      390.85      391.00     27.32 o
 -11   7   1      122.05      148.78     19.34 o
  -9   7   1       66.87       79.75     16.91 o
  -7   7   1      252.93      269.80     27.47 o
  -5   7   1       47.70       39.90     14.61 o
  -3   7   1        1.06       -7.34     12.02 o
  -1   7   1       15.54       -1.50     12.13 o
   1   7   1       16.22       16.41     12.55 o
   3   7   1      545.82      644.18     41.21 o
   5   7   1      565.82      589.22     29.45 o
   7   7   1       54.11       49.82     17.70 o
   9   7   1        0.39       -3.99     12.60 o
  11   7   1       16.88       14.85     14.81 o
  13   7   1        3.49       -0.17     12.36 o
  15   7   1       12.14       10.41     13.90 o
  17   7   1       34.58       34.22     15.15 o
  19   7   1       84.08      122.18     26.17 o
  21   7   1        7.31       39.02     21.32 o
  23   7   1       18.76       11.63     21.58 o
 -20   8   1        6.82      -27.79     28.37 o
 -18   8   1       14.75       18.74     23.23 o
 -16   8   1       14.30      -34.18     44.78 o
 -14   8   1        6.35      -28.45     18.97 o
 -12   8   1       27.86       21.99     42.71 o
 -10   8   1       35.96       31.10     25.09 o
  -8   8   1        2.36      -13.75     35.39 o
  -6   8   1        4.86       -2.76     20.16 o
  -4   8   1        5.01       36.04     27.79 o
  -2   8   1        0.89       -3.16     15.85 o
   0   8   1        8.92       26.28     14.22 o
   2   8   1        7.08        7.27     15.55 o
   4   8   1        2.06       -0.94     15.61 o
   6   8   1       13.95        9.58     20.60 o
   8   8   1       71.69       57.57     21.81 o
  10   8   1        0.03       -2.22     19.29 o
  12   8   1       16.39        3.36     25.90 o
  14   8   1       19.24        7.08     20.98 o
  16   8   1       35.88       44.13     23.09 o
  18   8   1       21.16       15.69     24.20 o
 -11   9   1        5.52      -24.50     23.13 o
  -9   9   1       41.42       -0.62     34.06 o
  -7   9   1        4.36      -23.95     23.76 o
  -5   9   1        6.21      -19.82     28.14 o
  -3   9   1        2.51       -0.19     25.64 o
  -1   9   1        9.84      -25.12     30.60 o
   1   9   1       23.27      -10.18     33.32 o
   3   9   1       17.58      -16.06     31.44 o
   5   9   1      106.71      101.58     37.49 o
   7   9   1       31.18       27.81     24.19 o
   9   9   1        1.91      -17.17     21.28 o
 -36   0   2       15.29        3.52     20.86 o
 -34   0   2      100.73      100.73     25.95 o
 -32   0   2      283.61      233.32     21.63 o
 -30   0   2        1.11       16.12     13.35 o
 -28   0   2        0.95        9.95      9.20 o
 -26   0   2      812.46      801.08     30.69 o
 -24   0   2        9.48       14.06      9.53 o
 -22   0   2      200.86      167.88     15.22 o
 -20   0   2      138.37      159.61     12.83 o
 -18   0   2     4581.38     4897.87     71.62 o
 -16   0   2     5277.19     5526.09     70.77 o
 -14   0   2     8626.86     8432.87    100.31 o
 -12   0   2      743.53      729.13     21.40 o
 -10   0   2     2414.41     2281.97     34.08 o
  -8   0   2      120.02      109.19     13.10 o
  -6   0   2     1410.09     1395.78     28.38 o
  -4   0   2    45320.73    42571.92   1081.75 o
   0   0   2    15447.13    14901.68    274.69 o
   2   0   2      101.33       82.64      8.73 o
   4   0   2      193.51      231.01      8.50 o
   6   0   2      819.38      802.99     21.89 o
   8   0   2      147.60      170.09      7.55 o
  10   0   2      250.31      272.40     12.33 o
  12   0   2      206.87      150.86     14.49 o
  14   0   2      530.45      534.93     23.71 o
  16   0   2      454.14      443.20     23.96 o
  18   0   2       13.00        6.96      8.58 o
  20   0   2     2457.12     2388.69     58.82 o
  22   0   2      283.13      252.61     21.16 o
  24   0   2      364.55      298.98     23.73 o
  26   0   2     1063.63     1130.29     47.39 o
  28   0   2        0.93       21.40     14.71 o
  30   0   2        2.49       27.22     16.16 o
  32   0   2       16.93       57.55     28.06 o
 -37   1   2        2.78       -6.97     12.05 o
 -35   1   2        4.45        5.71     10.68 o
 -33   1   2        3.49       -6.19     10.10 o
 -31   1   2      577.94      608.42     23.34 o
 -29   1   2      150.46      149.35     13.26 o
 -27   1   2        2.63        6.88      7.82 o
 -25   1   2       95.48       41.77      8.21 o
 -23   1   2      237.64      214.80     12.19 o
 -21   1   2        0.01       -1.58      5.44 o
 -19   1   2      480.99      577.08     14.62 o
 -17   1   2      853.40      735.99     15.30 o
 -15   1   2     3897.83     3912.08     41.36 o
 -13   1   2        0.02       -2.11      3.66 o
 -11   1   2      252.97      249.08      6.95 o
  -9   1   2       50.08       66.25      5.87 o
  -7   1   2      946.46      996.33     20.28 o
  -5   1   2    25871.62    24758.34    450.79 o
  -3   1   2     9696.42     8776.29    136.90 o
  -1   1   2     4124.08     3746.82     54.47 o
   1   1   2     1257.58     1202.96     19.10 o
   3   1   2     1284.70     1285.72     19.38 o
   5   1   2       37.56       31.92      3.05 o
   7   1   2       30.25       23.50      3.44 o
   9   1   2      282.83      339.45      7.82 o
  11   1   2     1270.59     1315.47     23.03 o
  13   1   2     1694.53     1711.61     28.33 o
  15   1   2      795.82      886.72     18.42 o
  17   1   2       97.83       92.64      7.80 o
  19   1   2     1380.31     1280.79     24.96 o
  21   1   2     1364.16     1451.52     27.33 o
  23   1   2      238.23      251.33     15.14 o
  25   1   2      364.20      347.69     20.34 o
  27   1   2        0.23       -5.10      9.03 o
  29   1   2       82.30      113.55     14.89 o
  31   1   2        0.58        0.95     12.47 o
  33   1   2       19.46       31.39     18.66 o
 -36   2   2        8.08        6.92     13.38 o
 -34   2   2        9.81       27.34     18.93 o
 -32   2   2        2.66      -12.90     11.24 o
 -30   2   2      867.30      720.56     28.92 o
 -28   2   2      272.22      257.98     15.39 o
 -26   2   2       13.34       18.96      7.67 o
 -24   2   2       74.07       52.94      8.37 o
 -22   2   2       91.23       61.88      8.51 o
 -20   2   2      574.84      591.47     17.06 o
 -18   2   2      137.65      163.38      8.97 o
 -16   2   2     2814.98     2859.49     39.14 o
 -14   2   2      186.48      245.39      9.90 o
 -12   2   2       55.54       52.07      5.39 o
 -10   2   2       15.01       17.54      4.29 o
  -8   2   2      543.76      531.12     14.57 o
  -6   2   2     2662.06     2671.90     33.62 o
  -4   2   2      150.69      155.95      5.79 o
  -2   2   2    20221.58    19542.44    371.91 o
   0   2   2    31247.16    30708.34    648.87 o
   2   2   2      832.49      827.45     16.50 o
   4   2   2      476.02      431.86      9.84 o
   6   2   2      741.50      802.16     14.60 o
   8   2   2      161.62      198.81      6.65 o
  10   2   2      646.62      687.18     15.41 o
  12   2   2      544.06      573.93     15.22 o
  14   2   2        2.77        2.04      5.89 o
  16   2   2       38.44       23.40      6.69 o
  18   2   2      240.58      230.15     18.41 o
  20   2   2       83.28       66.20     10.16 o
  22   2   2       90.63      123.54     13.58 o
  24   2   2       23.52       21.33      9.97 o
  26   2   2       15.44       -5.08      9.36 o
  28   2   2       74.86       85.91     13.59 o
  30   2   2       12.13        4.71     13.30 o
  32   2   2        2.18        4.30     13.92 o
 -35   3   2       12.27        9.01     16.62 o
 -33   3   2       64.29       59.86     18.82 o
 -31   3   2        0.00        4.95     14.09 o
 -29   3   2        2.68       13.19     14.26 o
 -27   3   2       16.22       38.67     12.57 o
 -25   3   2      541.69      554.65     26.37 o
 -23   3   2       88.82       92.04     12.23 o
 -21   3   2      126.74      126.03     13.73 o
 -19   3   2      370.02      331.73     18.38 o
 -17   3   2      102.77      122.86      9.67 o
 -15   3   2      355.30      338.84     15.29 o
 -13   3   2      344.58      356.08     15.58 o
 -11   3   2       43.12       80.91     16.61 o
  -9   3   2       17.47       21.82      8.27 o
  -7   3   2      144.33      165.32     10.42 o
  -5   3   2     2353.07     2204.91     36.94 o
  -3   3   2      541.14      422.68     13.89 o
  -1   3   2       51.24       33.55      6.41 o
   1   3   2       11.85       13.70      5.56 o
   3   3   2      190.36      202.71     11.76 o
   5   3   2       99.85      120.48     10.37 o
   7   3   2      916.40      997.47     19.94 o
   9   3   2     2673.94     2761.89     42.50 o
  11   3   2      523.78      527.55     15.89 o
  13   3   2      348.92      363.97     17.62 o
  15   3   2       18.56        7.00      6.85 o
  17   3   2      134.63      117.08     11.98 o
  19   3   2      459.84      498.76     26.62 o
  21   3   2       33.03       26.21      9.14 o
  23   3   2        2.08       -1.08      7.61 o
  25   3   2      148.39      113.69     14.02 o
  27   3   2       55.55       86.54     13.56 o
  29   3   2        3.02       24.78     14.09 o
  31   3   2      102.01      128.67     19.74 o
 -34   4   2        1.10        4.49     18.24 o
 -32   4   2        7.37      -13.65     15.91 o
 -30   4   2       61.91       57.78     18.85 o
 -28   4   2      975.90     1093.58     57.51 o
 -26   4   2      108.48       80.61     18.54 o
 -24   4   2      145.42      137.86     16.31 o
 -22   4   2        4.24       15.14     11.06 o
 -20   4   2       85.63       67.85     12.31 o
 -18   4   2       42.22       67.50      9.94 o
 -16   4   2       46.75       42.90      7.93 o
 -14   4   2      508.95      497.56     22.50 o
 -12   4   2      294.79      285.11     18.52 o
 -10   4   2      298.86      328.93     24.27 o
  -8   4   2      624.46      560.26     27.81 o
  -6   4   2      679.62      687.06     58.19 o
  -4   4   2      464.89      461.36     33.99 o
  -2   4   2        7.73      -15.48     10.32 o
   0   4   2     5834.49     6178.08    113.74 o
   2   4   2     6137.85     6023.43    147.90 o
   4   4   2      495.91      477.90     16.47 o
   6   4   2       59.65       45.72      8.63 o
   8   4   2     1186.54     1180.41     32.86 o
  10   4   2      182.91      169.74     10.19 o
  12   4   2        4.05       -2.60      7.17 o
  14   4   2      303.64      279.15     16.79 o
  16   4   2      229.17      239.73     16.85 o
  18   4   2      144.40      135.84     15.16 o
  20   4   2      274.94      344.17     21.83 o
  22   4   2        6.83        1.52     10.46 o
  24   4   2        5.55        5.70     11.29 o
  26   4   2       12.91       21.70     13.61 o
  28   4   2        2.52       23.98     16.96 o
  30   4   2        5.80       13.45     19.79 o
 -31   5   2       47.05       58.92     29.49 o
 -29   5   2        0.60        2.20     17.70 o
 -27   5   2      161.71      116.28     25.80 o
 -25   5   2      124.87      170.16     27.67 o
 -23   5   2      154.28      182.76     27.35 o
 -21   5   2       12.92        4.58     18.94 o
 -19   5   2      153.80      236.57    102.52 o
 -17   5   2      405.05      371.59     32.58 o
 -15   5   2       55.28      115.67     21.70 o
 -13   5   2       62.14       72.74     18.48 o
 -11   5   2      105.71       74.18     19.10 o
  -9   5   2        9.05        5.87     14.31 o
  -7   5   2      875.16      894.31     38.03 o
  -5   5   2      556.70      666.34     32.50 o
  -3   5   2       53.41       51.57     16.32 o
  -1   5   2        0.44       -0.27     12.29 o
   1   5   2      988.45     1066.54     52.81 o
   3   5   2       42.69       37.16      8.53 o
   5   5   2       86.56       83.37     12.44 o
   7   5   2        5.55       11.90      6.13 o
   9   5   2        8.66        7.59      8.17 o
  11   5   2      200.49      172.73     11.91 o
  13   5   2        5.75        4.31      8.56 o
  15   5   2      485.38      489.41     23.72 o
  17   5   2       49.99       56.56     12.46 o
  19   5   2      135.27      164.98     17.22 o
  21   5   2        9.03       20.61     15.12 o
  23   5   2        0.00        5.42     15.51 o
  25   5   2        3.80       22.92     17.45 o
  27   5   2        0.76       -4.55     13.45 o
 -28   6   2        3.45      -35.30     33.71 o
 -26   6   2       97.93      125.42     27.48 o
 -24   6   2       56.64       34.51     23.07 o
 -22   6   2       93.68       65.80     22.97 o
 -20   6   2       34.21       12.53     35.28 o
 -18   6   2       38.43       57.84     22.25 o
 -16   6   2        3.09       14.32     18.31 o
 -14   6   2       62.34       38.50     22.15 o
 -12   6   2      108.16      107.46     33.13 o
 -10   6   2      275.98      254.94     28.98 o
  -8   6   2       21.16       23.50     17.00 o
  -6   6   2        0.30        5.17     16.49 o
  -4   6   2       45.23       52.49     17.95 o
  -2   6   2       26.08       14.35     15.84 o
   0   6   2      112.74      176.65     21.68 o
   2   6   2        7.13       -0.66     14.87 o
   4   6   2      302.08      331.55     17.99 o
   6   6   2       29.02        3.89     22.55 o
   8   6   2       19.70       13.46     16.82 o
  10   6   2      129.42      114.81     21.28 o
  12   6   2        0.38       -9.04      6.90 o
  14   6   2        9.42       16.91     10.08 o
  16   6   2       55.75       75.04     20.67 o
  18   6   2      143.97      124.08     23.85 o
  20   6   2       16.74       33.29     17.68 o
  22   6   2        3.84       26.11     17.79 o
  24   6   2       19.48       27.19     19.61 o
 -25   7   2       12.91        5.45     22.39 o
 -23   7   2       82.79       88.14     26.38 o
 -21   7   2      172.09      181.04     31.82 o
 -19   7   2       44.72       21.64     26.81 o
 -17   7   2       21.02       -0.71     26.12 o
 -15   7   2       21.60       37.24     25.24 o
 -13   7   2        1.52       -5.48     18.78 o
 -11   7   2        6.73       -2.01     17.64 o
  -9   7   2       84.36       63.36     22.19 o
  -7   7   2        2.92        3.02     17.42 o
  -5   7   2       23.43       30.82     20.52 o
  -3   7   2       13.80        6.62     19.31 o
  -1   7   2       17.18       -7.26     22.38 o
   1   7   2      262.28      222.42     29.45 o
   3   7   2      121.47      136.83     24.79 o
   5   7   2        2.86      -23.05     15.51 o
   7   7   2        8.11       13.14     16.88 o
   9   7   2       21.74       26.73     18.86 o
  11   7   2        1.25       -4.02     16.21 o
  13   7   2        1.64       10.23     18.18 o
  15   7   2        0.34       13.75     30.53 o
  17   7   2        1.33       10.02     17.83 o
  19   7   2        9.01       36.65     49.48 o
  21   7   2        4.80      -12.06     18.23 o
 -20   8   2       22.25       33.65     26.15 o
 -18   8   2       98.65       78.61     26.53 o
 -16   8   2       11.38       20.71     22.09 o
 -14   8   2       31.79        3.01     33.32 o
 -12   8   2       64.30       68.43     42.47 o
 -10   8   2        0.24      -27.70     18.83 o
  -8   8   2       36.04       15.71     34.43 o
  -6   8   2        3.83       -5.81     19.84 o
  -4   8   2        9.68       -0.71     23.31 o
  -2   8   2        0.87       27.03     21.83 o
   0   8   2       30.60        1.45     19.47 o
   2   8   2       33.30       47.74     22.35 o
   4   8   2       34.75        3.59     24.63 o
   6   8   2        0.18       -2.94     27.99 o
   8   8   2       39.33       65.52     22.99 o
  10   8   2       45.41       65.33     25.34 o
  12   8   2       39.47       22.48     19.77 o
  14   8   2       81.14      108.90     25.41 o
  16   8   2      108.59      118.84     27.69 o
 -11   9   2        7.79      -29.62     21.40 o
  -9   9   2        3.07      -32.69     38.61 o
  -7   9   2        0.28      -44.25     29.50 o
  -5   9   2        0.92      -36.81     29.55 o
  -3   9   2        3.67       -2.31     22.42 o
  -1   9   2       36.08      -19.46     33.95 o
   1   9   2       33.84       32.44     25.09 o
   3   9   2       27.05      -15.82     41.73 o
   5   9   2      197.56      260.95     34.92 o
   7   9   2      162.39      136.95     30.11 o
 -37   1   3       14.30       17.37     12.08 o
 -35   1   3        6.96       -7.86     11.41 o
 -33   1   3       57.20       39.89     10.93 o
 -31   1   3      288.85      325.64     19.57 o
 -29   1   3       50.69       66.87     10.16 o
 -27   1   3      134.42      111.27     10.24 o
 -25   1   3      389.10      396.77     16.67 o
 -23   1   3      772.22      726.00     23.78 o
 -21   1   3      616.86      684.45     20.29 o
 -19   1   3     1906.72     2044.40     34.00 o
 -17   1   3      371.51      379.40     13.65 o
 -15   1   3      738.52      836.96     16.52 o
 -13   1   3      331.55      324.48      9.89 o
 -11   1   3     1048.05     1229.70     20.53 o
  -9   1   3     1830.39     1860.92     31.20 o
  -7   1   3     5667.85     5601.46     91.86 o
  -5   1   3     3716.13     3447.48     53.21 o
  -3   1   3      742.02      703.85     21.69 o
  -1   1   3        0.59       13.42      4.57 o
   1   1   3      773.99      710.87     15.49 o
   3   1   3      898.78      875.34     14.41 o
   5   1   3     3275.81     3024.34     37.60 o
   7   1   3     2619.25     2729.78     36.48 o
   9   1   3     2877.95     2997.17     53.59 o
  11   1   3      608.02      515.37     18.20 o
  13   1   3      410.99      381.53     11.91 o
  15   1   3      489.83      485.63     16.55 o
  17   1   3       19.42       13.92      5.08 o
  19   1   3     3726.61     3574.14     54.90 o
  21   1   3     3727.81     3795.85     67.79 o
  23   1   3      676.83      646.45     21.14 o
  25   1   3        1.30       13.83     10.28 o
  27   1   3       50.36       30.70     16.28 o
  29   1   3        0.35       10.87     15.86 o
  31   1   3        0.40       17.51     17.00 o
 -36   2   3       18.95       10.23     13.34 o
 -34   2   3        7.04       -2.44     14.12 o
 -32   2   3       11.41       18.47     13.39 o
 -30   2   3       23.69       17.95      9.97 o
 -28   2   3      433.28      502.74     22.69 o
 -26   2   3       38.14       39.72      9.51 o
 -24   2   3      687.63      670.68     21.62 o
 -22   2   3      128.56      131.49     12.09 o
 -20   2   3       51.93       66.11      7.83 o
 -18   2   3      208.03      228.71     12.69 o
 -16   2   3      293.19      291.96     17.07 o
 -14   2   3     2069.71     2110.42     30.97 o
 -12   2   3       87.71       89.21      6.87 o
 -10   2   3     1920.67     2008.46     32.87 o
  -8   2   3     1711.90     1540.33     30.11 o
  -6   2   3     3217.58     3240.74     62.91 o
  -4   2   3     2148.02     2131.53     43.98 o
  -2   2   3     2925.82     2750.74     61.35 o
   0   2   3     1218.58     1256.96     23.78 o
   2   2   3     1682.63     1627.59     29.46 o
   4   2   3     4273.88     4441.44     55.90 o
   6   2   3     3691.18     3656.91     48.59 o
   8   2   3     1589.50     1764.99     24.21 o
  10   2   3      514.85      497.68     12.57 o
  12   2   3       35.05       41.44      6.13 o
  14   2   3        0.18       -3.22      4.82 o
  16   2   3      246.43      252.62     11.59 o
  18   2   3      456.01      384.02     20.92 o
  20   2   3      260.94      328.72     21.80 o
  22   2   3       31.41       30.92     11.10 o
  24   2   3       13.94       11.19     10.67 o
  26   2   3       21.74       30.27     12.50 o
  28   2   3        5.55        1.96     15.92 o
  30   2   3        9.71       13.34     16.98 o
 -35   3   3        0.67      -10.77     15.74 o
 -33   3   3       33.98       53.89     19.36 o
 -31   3   3      127.13      126.17     27.06 o
 -29   3   3       17.28       12.06     14.86 o
 -27   3   3      189.87      183.98     24.41 o
 -25   3   3        0.17       -4.13      8.14 o
 -23   3   3       23.49       13.12      8.75 o
 -21   3   3      266.59      245.43     18.56 o
 -19   3   3       66.25       82.63     15.42 o
 -17   3   3      383.67      307.14     19.24 o
 -15   3   3      680.73      801.94     22.04 o
 -13   3   3     1027.37     1150.27     25.08 o
 -11   3   3       45.34       42.16      6.31 o
  -9   3   3      154.87      157.90     14.56 o
  -7   3   3     2948.92     2913.26     75.89 o
  -5   3   3    11223.27    12047.11    336.33 o
  -3   3   3     1027.62      817.34     21.33 o
  -1   3   3      112.59      112.19      8.79 o
   1   3   3      596.15      600.40     12.45 o
   3   3   3      273.90      263.42      8.61 o
   5   3   3       32.27       37.02      5.01 o
   7   3   3      539.40      503.00     14.21 o
   9   3   3       67.59       69.36      7.85 o
  11   3   3      158.48      118.06     12.22 o
  13   3   3      114.42      117.71     10.17 o
  15   3   3      773.22      750.78     26.61 o
  17   3   3      535.44      525.92     31.65 o
  19   3   3      630.77      583.92     30.94 o
  21   3   3        5.94       -2.03     13.86 o
  23   3   3      583.31      660.21     30.37 o
  25   3   3      110.67       97.04     15.94 o
  27   3   3       38.82       38.25     17.75 o
  29   3   3        1.87       48.88     18.86 o
 -34   4   3       10.31       12.71     22.06 o
 -32   4   3       23.23        1.57     16.69 o
 -30   4   3       66.51       58.26     38.42 o
 -28   4   3      129.26      132.88     21.22 o
 -26   4   3       10.13      -12.24     13.03 o
 -24   4   3       50.31       49.82     18.78 o
 -22   4   3      325.38      295.12     25.59 o
 -20   4   3      362.39      429.04     30.76 o
 -18   4   3      118.81      126.09     18.95 o
 -16   4   3        2.52        5.87     13.68 o
 -14   4   3       22.12       36.16     14.44 o
 -12   4   3      110.13      120.62     17.30 o
 -10   4   3      794.65      833.16     31.03 o
  -8   4   3      198.21      170.75     16.57 o
  -6   4   3     1079.77     1120.27     33.31 o
  -4   4   3      786.08      709.52     29.86 o
  -2   4   3     1436.18     1166.88     62.18 o
   0   4   3     2740.22     2860.74     70.66 o
   2   4   3      818.76      811.54     26.92 o
   4   4   3      380.46      354.04     18.70 o
   6   4   3       22.40       32.90      7.98 o
   8   4   3      202.23      182.67     13.29 o
  10   4   3        0.03        1.64      6.63 o
  12   4   3        4.04       -1.29      9.38 o
  14   4   3       68.72       60.65     12.89 o
  16   4   3      372.23      382.57     24.89 o
  18   4   3     1047.08     1055.36     33.78 o
  20   4   3      195.35      181.54     17.76 o
  22   4   3       37.12       38.92     16.19 o
  24   4   3       13.65       13.41     14.89 o
  26   4   3        5.20        2.86     18.76 o
  28   4   3        7.46       19.97     21.93 o
 -31   5   3       98.94      102.86     24.21 o
 -29   5   3       61.09       56.69     26.03 o
 -27   5   3       10.80       16.91     19.52 o
 -25   5   3      207.70      181.65     27.43 o
 -23   5   3        1.14      -23.82     15.88 o
 -21   5   3       84.42      116.45     28.34 o
 -19   5   3      321.74      346.65     28.31 o
 -17   5   3        7.66      -11.48     13.96 o
 -15   5   3      582.52      672.94     34.15 o
 -13   5   3        3.62       17.55     14.94 o
 -11   5   3       29.69       35.27     23.35 o
  -9   5   3        3.98        0.01     12.26 o
  -7   5   3      137.59       95.50     16.77 o
  -5   5   3       13.61      -13.80     12.22 o
  -3   5   3     1162.96     1133.10     59.05 o
  -1   5   3      512.29      477.04     28.45 o
   1   5   3      148.88      132.13     16.91 o
   3   5   3        8.56        5.04     13.09 o
   5   5   3        2.35        9.67     11.21 o
   7   5   3       26.55       10.02      8.69 o
   9   5   3       37.36       57.90     10.83 o
  11   5   3        0.01       -0.88      8.89 o
  13   5   3       43.12       41.71     13.93 o
  15   5   3       12.48       15.20     18.94 o
  17   5   3      137.17      118.94     19.11 o
  19   5   3       13.88       12.17     16.01 o
  21   5   3        5.68       15.51     11.79 o
  23   5   3        5.08       28.16     12.92 o
  25   5   3       99.72      117.64     34.06 o
 -28   6   3      501.09      532.44     51.08 o
 -26   6   3      255.29      272.14     37.69 o
 -24   6   3       13.15       -7.63     19.41 o
 -22   6   3       11.16       -0.20     21.72 o
 -20   6   3       17.15       22.47     21.01 o
 -18   6   3      150.77      162.84     25.72 o
 -16   6   3      137.41      116.62     23.51 o
 -14   6   3        5.21        7.70     17.00 o
 -12   6   3        1.35       14.89     21.56 o
 -10   6   3        0.03        1.73     15.18 o
  -8   6   3       31.03       31.83     22.06 o
  -6   6   3       83.93      109.93     27.11 o
  -4   6   3       55.23       54.09     16.36 o
  -2   6   3       10.85       -0.30     14.27 o
   0   6   3      863.45      779.80     37.24 o
   2   6   3      886.36      982.04     39.17 o
   4   6   3      127.73      113.98     19.97 o
   6   6   3      396.62      395.73     28.29 o
   8   6   3      202.34      225.36     18.37 o
  10   6   3        1.83       -5.82     14.44 o
  12   6   3        3.07        9.38      9.65 o
  14   6   3      369.59      383.41     30.39 o
  16   6   3      763.07      782.31     39.73 o
  18   6   3       49.68       48.09     17.51 o
  20   6   3        9.41       31.51     16.55 o
  22   6   3       14.01        2.13     25.29 o
 -25   7   3       29.66        4.14     49.17 o
 -23   7   3        1.00       -2.08     22.24 o
 -21   7   3       17.28      -38.55     49.31 o
 -19   7   3       54.28       52.58     30.05 o
 -17   7   3      271.50      267.32     31.97 o
 -15   7   3       74.33       71.40     23.46 o
 -13   7   3        6.12        1.92     19.33 o
 -11   7   3       25.54       -2.31     18.21 o
  -9   7   3        6.49       -7.83     16.42 o
  -7   7   3        4.02        7.39     25.85 o
  -5   7   3        7.05      -22.86     15.24 o
  -3   7   3       27.00      -11.99     19.25 o
  -1   7   3        0.87      -15.01     29.73 o
   1   7   3      278.41      300.63     29.82 o
   3   7   3      120.54       79.99     20.97 o
   5   7   3      111.83      101.70     21.28 o
   7   7   3      278.22      256.10     27.89 o
   9   7   3        0.51        3.65     11.99 o
  11   7   3      178.76      171.01     25.05 o
  13   7   3        9.56       22.88     17.84 o
  15   7   3      147.90      156.40     24.37 o
  17   7   3       67.04      103.76     22.11 o
  19   7   3        1.29       33.49     29.30 o
 -20   8   3       19.73      -20.98     58.96 o
 -18   8   3        0.70      -29.57     21.63 o
 -16   8   3       12.86      -25.89     25.51 o
 -14   8   3       49.18       47.66     28.90 o
 -12   8   3        0.00      -28.60     34.10 o
 -10   8   3       38.79       -7.71     21.55 o
  -8   8   3       21.89        1.70     21.39 o
  -6   8   3        5.85      -16.66     19.96 o
  -4   8   3       46.72       16.90     24.55 o
  -2   8   3       75.41       98.72     25.10 o
   0   8   3       17.26       43.77     51.30 o
   2   8   3      115.98      135.20     25.75 o
   4   8   3      197.54      187.11     60.88 o
   6   8   3        1.93      -24.72     16.48 o
   8   8   3       25.23       32.65     21.38 o
  10   8   3        1.35      -28.53     20.87 o
  12   8   3       40.67       55.40     22.35 o
  14   8   3       74.66      126.91     35.33 o
 -11   9   3        0.21      -41.80     63.22 o
  -9   9   3        2.76      -34.83     71.73 o
  -7   9   3        2.22      -48.63     38.31 o
  -5   9   3        1.23      -36.82     43.20 o
  -3   9   3        0.31      -26.24     32.75 o
  -1   9   3       19.36       -6.40     44.45 o
   1   9   3       82.17       58.74     25.20 o
   3   9   3        4.71      -27.91     18.60 o
   5   9   3        8.31       25.11     30.00 o
 -38   0   4       43.03       99.76     23.54 o
 -36   0   4      193.89      216.64     22.41 o
 -34   0   4       56.76       50.15     16.66 o
 -32   0   4      227.89      236.47     25.27 o
 -30   0   4      253.62      170.75     21.94 o
 -28   0   4     1949.97     2338.89     71.04 o
 -26   0   4     1257.93     1226.73     39.89 o
 -24   0   4     1439.90     1479.53     42.19 o
 -22   0   4      582.41      578.68     23.91 o
 -20   0   4      173.24      214.82     14.37 o
 -18   0   4      109.00      127.44     11.11 o
 -16   0   4      752.97      890.27     32.02 o
 -14   0   4     2366.38     2470.03     53.65 o
 -12   0   4     2897.63     2680.35     54.30 o
 -10   0   4     2176.30     1932.07    301.83 o
  -8   0   4    12357.26    12661.85    245.15 o
  -6   0   4    20510.43    19931.75    531.72 o
  -4   0   4     1216.94     1220.11     56.62 o
  -2   0   4     2754.31     2880.42    101.32 o
   0   0   4      517.39      470.85     34.48 o
   2   0   4     9635.99    10096.36    283.53 o
   6   0   4    15642.80    16874.95    285.49 o
   8   0   4     2047.79     2329.32     68.38 o
  10   0   4     1823.23     1692.52     54.06 o
  12   0   4       62.54       65.35     26.18 o
  14   0   4      214.21      189.44     23.20 o
  16   0   4      384.75      375.62     33.03 o
  18   0   4      304.16      313.71     33.64 o
  20   0   4     3002.21     2981.29     87.67 o
  22   0   4       93.35       89.32     21.96 o
  24   0   4      105.72       71.43     26.11 o
  26   0   4        2.69       40.27     22.55 o
  28   0   4       25.05       33.87     34.27 o
  30   0   4       13.02       13.60     32.99 o
 -37   1   4       25.04       30.27     13.94 o
 -35   1   4        0.04        1.44     10.04 o
 -33   1   4        0.05        8.22      8.77 o
 -31   1   4      267.57      312.84     18.39 o
 -29   1   4       99.57      118.81     11.80 o
 -27   1   4     1391.52     1448.83     32.91 o
 -25   1   4        5.99        6.71      7.38 o
 -23   1   4      810.55      807.60     20.26 o
 -21   1   4        0.00        5.90      5.62 o
 -19   1   4     1727.64     1702.48     27.74 o
 -17   1   4      249.48      204.07      9.33 o
 -15   1   4     1521.72     1616.51     23.21 o
 -13   1   4     2046.02     2172.23     33.33 o
 -11   1   4      239.09      231.91     14.13 o
  -9   1   4     2757.81     2815.00     54.90 o
  -7   1   4      613.52      473.34     24.98 o
  -5   1   4      375.85      272.90     21.22 o
  -3   1   4       13.04       31.27     10.52 o
  -1   1   4      180.61      260.41     12.66 o
   1   1   4     1408.58     1207.30     30.28 o
   3   1   4     1325.67     1577.44     47.43 o
   5   1   4       54.91       49.50      5.88 o
   7   1   4       25.55       23.18      4.46 o
   9   1   4      167.52      195.65     11.02 o
  11   1   4      769.08      772.68     32.32 o
  13   1   4      132.94      149.38     11.93 o
  15   1   4     1038.26     1086.50     29.95 o
  17   1   4     1857.51     1725.16     44.07 o
  19   1   4     2017.54     1904.85     49.42 o
  21   1   4     1217.87     1337.36     46.22 o
  23   1   4       12.63       -6.78     11.15 o
  25   1   4       83.15       93.50     19.30 o
  27   1   4       99.91       93.88     20.83 o
  29   1   4        4.35       11.91     15.90 o
 -36   2   4        0.01       -2.90     13.63 o
 -34   2   4        0.43       -3.33     12.52 o
 -32   2   4       23.66       12.90     10.35 o
 -30   2   4      190.81      234.96     18.43 o
 -28   2   4      228.70      213.90     24.32 o
 -26   2   4       10.98       -6.09      8.93 o
 -24   2   4       12.67       15.09      8.41 o
 -22   2   4      514.55      510.25     26.69 o
 -20   2   4      789.39      771.91     21.36 o
 -18   2   4      695.27      790.07     22.57 o
 -16   2   4      264.53      267.66     15.77 o
 -14   2   4       81.27       47.14      6.14 o
 -12   2   4       20.18       26.67      5.70 o
 -10   2   4     2199.74     2163.40     49.13 o
  -8   2   4     3426.54     3455.19     65.58 o
  -6   2   4        0.28       11.92     13.62 o
  -4   2   4     1118.64     1060.47     53.64 o
  -2   2   4       65.15       43.46      9.14 o
   0   2   4      860.81      890.67     35.95 o
   2   2   4      555.32      528.83     14.14 o
   4   2   4      217.97      301.19     11.40 o
   6   2   4      204.93      273.67      9.93 o
   8   2   4      275.74      374.14     12.22 o
  10   2   4        0.03        1.19      5.88 o
  12   2   4       89.55      107.35     10.32 o
  14   2   4      614.62      681.75     22.47 o
  16   2   4       47.33       41.46      9.61 o
  18   2   4     2200.35     2289.11     54.91 o
  20   2   4      643.21      589.14     31.11 o
  22   2   4      311.95      252.82     24.79 o
  24   2   4        4.87       14.65     14.13 o
  26   2   4        2.00       26.92     15.95 o
  28   2   4        6.06       35.36     17.52 o
 -35   3   4        1.17       -3.56     15.83 o
 -33   3   4       16.46       32.43     23.76 o
 -31   3   4        2.91       -3.98     14.17 o
 -29   3   4      240.32      341.02     38.04 o
 -27   3   4      739.99      722.49     28.78 o
 -25   3   4        1.92        3.73      9.78 o
 -23   3   4      156.35      173.34     17.92 o
 -21   3   4      190.56      154.59     15.00 o
 -19   3   4       26.12        8.79      7.80 o
 -17   3   4      370.73      355.56     19.73 o
 -15   3   4      485.14      463.77     34.80 o
 -13   3   4       12.66       34.77     11.67 o
 -11   3   4        2.16        8.65      6.70 o
  -9   3   4       30.06       45.68     14.25 o
  -7   3   4     4451.60     3934.48    112.44 o
  -5   3   4     2940.07     2713.04     54.38 o
  -3   3   4       11.03       -6.11      6.70 o
  -1   3   4      853.24      849.49     24.51 o
   1   3   4     2787.60     2903.99     48.12 o
   3   3   4      326.92      282.21     12.15 o
   5   3   4       79.15       78.64      8.23 o
   7   3   4      302.24      277.95     15.98 o
   9   3   4       72.09       84.46     10.34 o
  11   3   4       94.93       64.34     14.17 o
  13   3   4      102.18      104.01     15.28 o
  15   3   4      545.23      515.11     29.45 o
  17   3   4      156.32      175.72     23.38 o
  19   3   4       73.07       56.47     17.05 o
  21   3   4     1096.48     1082.06     49.14 o
  23   3   4     1115.44     1283.53     68.57 o
  25   3   4        2.41      -12.30     14.38 o
  27   3   4       21.23       59.87     19.62 o
 -34   4   4       26.88      -10.00     19.57 o
 -32   4   4       44.85       60.37     20.48 o
 -30   4   4       14.66       -3.10     14.83 o
 -28   4   4      485.33      512.93     37.84 o
 -26   4   4      222.47      236.85     26.87 o
 -24   4   4        0.80       -9.74     12.64 o
 -22   4   4        2.27       -9.89     14.74 o
 -20   4   4       74.56       86.47     21.00 o
 -18   4   4      294.97      345.44     30.85 o
 -16   4   4      264.64      234.86     38.30 o
 -14   4   4      506.85      566.98     45.57 o
 -12   4   4     1345.46     1303.88     44.84 o
 -10   4   4      154.53      147.22     20.05 o
  -8   4   4       30.74       18.97      9.15 o
  -6   4   4      303.73      302.67     27.95 o
  -4   4   4     1052.91     1203.47     44.97 o
  -2   4   4     1502.65     1443.08     40.06 o
   0   4   4      610.26      571.58     19.15 o
   2   4   4      981.77     1086.96     31.42 o
   4   4   4       40.21       81.50     11.78 o
   6   4   4       15.69        9.42      8.42 o
   8   4   4       25.73       16.67      9.18 o
  10   4   4        2.80       -2.23      8.34 o
  12   4   4      123.55      146.05     13.95 o
  14   4   4       36.01       31.29     10.29 o
  16   4   4     1475.03     1465.99     41.77 o
  18   4   4      184.68      177.34     30.17 o
  20   4   4        2.43      -19.67     18.02 o
  22   4   4        5.41       16.78     22.91 o
  24   4   4        6.22       27.92     24.06 o
  26   4   4        3.55       10.98     22.56 o
 -31   5   4       64.26       85.49     27.60 o
 -29   5   4      157.95      159.66     26.07 o
 -27   5   4        1.82        2.08     15.86 o
 -25   5   4       49.83       57.50     22.56 o
 -23   5   4      309.70      319.57    101.96 o
 -21   5   4      164.26      136.76     38.31 o
 -19   5   4       65.89       62.14     21.57 o
 -17   5   4      590.30      518.78     40.01 o
 -15   5   4      548.81      581.20     50.49 o
 -13   5   4        7.15        9.41     16.85 o
 -11   5   4        0.22        4.34      8.69 o
  -9   5   4      146.50      157.42     13.17 o
  -7   5   4      103.30       86.53     10.80 o
  -5   5   4     1598.61     1653.11     57.14 o
  -3   5   4      562.69      504.87     21.01 o
  -1   5   4       86.88      111.12     11.63 o
   1   5   4      102.37      128.68      9.83 o
   3   5   4      217.17      226.33     16.94 o
   5   5   4      147.46      163.78     12.63 o
   7   5   4      350.18      315.23     16.09 o
   9   5   4        3.16       -1.53      7.27 o
  11   5   4       88.59       80.16     14.23 o
  13   5   4       73.36       61.88     14.45 o
  15   5   4      106.96      116.80     16.37 o
  17   5   4      108.77      122.61     28.10 o
  19   5   4       56.38       56.74     39.59 o
  21   5   4        0.46       14.43     23.01 o
  23   5   4      118.55       75.66     32.35 o
 -28   6   4        0.01      -28.93     20.87 o
 -26   6   4       94.48       69.02     34.48 o
 -24   6   4      126.78      173.23     32.78 o
 -22   6   4      173.25      212.34     34.30 o
 -20   6   4      390.40      402.51     57.90 o
 -18   6   4       43.28        2.17     20.18 o
 -16   6   4       43.48       23.42     16.32 o
 -14   6   4      145.67      126.07     18.90 o
 -12   6   4        3.35        2.14     13.16 o
 -10   6   4        4.45       14.33     12.55 o
  -8   6   4       11.37        5.00     12.61 o
  -6   6   4       10.41       -1.04     20.07 o
  -4   6   4       66.08       34.25     12.84 o
  -2   6   4       11.77       -7.35     11.09 o
   0   6   4       48.33       45.46     18.07 o
   2   6   4      139.80      131.57     17.18 o
   4   6   4      341.43      362.72     20.00 o
   6   6   4       33.29       25.12     10.71 o
   8   6   4      347.05      378.74     31.36 o
  10   6   4       15.48       11.42      9.22 o
  12   6   4       41.79       46.73     14.37 o
  14   6   4      369.83      433.52     43.40 o
  16   6   4       52.23       50.58     26.83 o
  18   6   4        5.45       21.36     38.74 o
  20   6   4       31.27       32.27     24.65 o
 -25   7   4       58.80       95.19     30.63 o
 -23   7   4       98.74       68.01     29.23 o
 -21   7   4       22.87        8.57     43.85 o
 -19   7   4       45.49       33.85     24.80 o
 -17   7   4       29.93       34.18     24.55 o
 -15   7   4        2.50      -17.29     20.72 o
 -13   7   4        7.16       -2.78     22.04 o
 -11   7   4        0.02      -22.28     17.29 o
  -9   7   4        4.44      -12.37     16.96 o
  -7   7   4       80.08       29.82     16.80 o
  -5   7   4        3.35      -14.58     14.47 o
  -3   7   4       98.55       77.40     18.32 o
  -1   7   4      308.56      350.89     26.54 o
   1   7   4      242.88      226.73     35.97 o
   3   7   4        4.79       -8.17     12.96 o
   5   7   4       98.21      116.26     16.22 o
   7   7   4       78.08       87.17     15.73 o
   9   7   4        3.52       16.85     15.00 o
  11   7   4        3.71      -22.54     29.16 o
  13   7   4        4.58       20.67     25.76 o
  15   7   4       34.50       75.50     28.36 o
  17   7   4        3.86       26.70     25.54 o
 -20   8   4       27.12       -4.84     29.16 o
 -18   8   4       31.32       -9.87     24.80 o
 -16   8   4        0.71        4.68     55.34 o
 -14   8   4        0.00        5.44     25.07 o
 -12   8   4        1.45      -11.86     22.14 o
 -10   8   4        0.25       -6.97     23.69 o
  -8   8   4        0.50      -23.02     23.14 o
  -6   8   4       19.38       16.16     25.63 o
  -4   8   4       13.70       30.41     45.13 o
  -2   8   4       33.37        2.21     22.11 o
   0   8   4        6.64       -5.90     27.67 o
   2   8   4       10.40       27.11     26.10 o
   4   8   4        4.88        0.82     21.39 o
   6   8   4       89.10       70.36     20.47 o
   8   8   4       93.81      102.30     33.51 o
  10   8   4      109.00      100.98     44.70 o
  12   8   4       54.32       75.01     46.83 o
  -7   9   4        2.42      -49.06     75.14 o
  -5   9   4        2.64       23.00     27.99 o
  -3   9   4       14.03      -21.99     24.73 o
  -1   9   4       14.91      -29.63     24.78 o
 -37   1   5       24.77        6.92     17.79 o
 -35   1   5       11.62       -5.38      9.89 o
 -33   1   5        0.32       -5.76      8.27 o
 -31   1   5       77.25       95.28     13.25 o
 -29   1   5       28.44       23.10      9.26 o
 -27   1   5     2410.88     2457.68     43.62 o
 -25   1   5      878.80      864.66     23.15 o
 -23   1   5       71.21       58.50      8.77 o
 -21   1   5      558.24      662.13     18.78 o
 -19   1   5       87.94       77.11      7.41 o
 -17   1   5        0.76        4.57      5.85 o
 -15   1   5        8.77       19.35      7.31 o
 -13   1   5     1307.96     1580.28     34.06 o
 -11   1   5      144.58      164.87     14.84 o
  -9   1   5       55.48       88.41     15.32 o
  -7   1   5     1331.86     1410.53     48.31 o
  -5   1   5      217.97      112.33     16.26 o
  -3   1   5       30.38       36.82     12.49 o
  -1   1   5       10.11       12.20      6.56 o
   1   1   5     1378.40     1509.91     45.21 o
   3   1   5     4109.99     4572.33    104.90 o
   5   1   5     1932.32     1758.44     34.10 o
   7   1   5      865.61      972.91     20.27 o
   9   1   5      181.10      142.51     11.20 o
  11   1   5      121.48      112.37     13.54 o
  13   1   5       23.94       32.31      9.94 o
  15   1   5      165.26      193.56     22.61 o
  17   1   5     1797.65     1798.63     46.52 o
  19   1   5       99.46      105.34     16.14 o
  21   1   5       14.87        8.58     12.44 o
  23   1   5       98.33      100.52     18.99 o
  25   1   5       72.82       65.42     18.50 o
  27   1   5        4.31       -7.94     14.97 o
 -36   2   5       45.49       65.47     19.54 o
 -34   2   5      196.26      205.46     22.31 o
 -32   2   5        0.13       10.56     10.53 o
 -30   2   5       44.79       43.64     12.02 o
 -28   2   5      951.15     1074.27     28.67 o
 -26   2   5     2492.85     2515.61     45.55 o
 -24   2   5       24.50       11.56      8.34 o
 -22   2   5       71.48       44.22      8.93 o
 -20   2   5       32.39       50.16      7.97 o
 -18   2   5      412.00      481.54     14.79 o
 -16   2   5      120.35      189.86     11.89 o
 -14   2   5      306.81      393.36     18.50 o
 -12   2   5     7698.83     7949.88    107.65 o
 -10   2   5      501.40      669.77     28.62 o
  -8   2   5      250.78      313.10     17.61 o
  -6   2   5     3137.42     2746.74    106.43 o
  -4   2   5     1274.28     1338.04     65.99 o
  -2   2   5        0.68        0.87      6.01 o
   0   2   5      336.54      406.99     21.14 o
   2   2   5     4699.63     5184.68     81.95 o
   4   2   5        3.91        4.59      5.64 o
   6   2   5     1262.44     1233.52     24.53 o
   8   2   5       39.10       36.75      7.24 o
  10   2   5       81.04       24.70      8.78 o
  12   2   5        0.99       15.09      9.27 o
  14   2   5      243.53      151.74     16.58 o
  16   2   5     1325.23     1228.22     41.60 o
  18   2   5      516.55      452.58     26.74 o
  20   2   5      218.44      241.09     25.00 o
  22   2   5       16.77      -13.68     12.54 o
  24   2   5       81.02      123.19     23.60 o
  26   2   5        6.00       17.22     16.72 o
 -35   3   5        0.75        8.70     15.68 o
 -33   3   5        2.42       11.37     16.13 o
 -31   3   5      180.38      250.50     20.04 o
 -29   3   5      105.09       93.30     14.36 o
 -27   3   5      703.87      696.35     32.85 o
 -25   3   5       12.70       -6.89     10.57 o
 -23   3   5     1646.46     1859.32     46.64 o
 -21   3   5     1658.59     1664.39     40.91 o
 -19   3   5     1408.24     1478.62     34.44 o
 -17   3   5      131.95      119.85     10.44 o
 -15   3   5     1571.18     1688.15     41.10 o
 -13   3   5      317.31      364.10     23.60 o
 -11   3   5       42.06       47.35     11.41 o
  -9   3   5     2151.33     2254.08     48.33 o
  -7   3   5      124.31      171.91     12.28 o
  -5   3   5      394.23      247.68     13.60 o
  -3   3   5       66.34       39.72      6.68 o
  -1   3   5      128.38      122.92     10.31 o
   1   3   5      115.09       92.09     11.50 o
   3   3   5      766.06      899.04     48.45 o
   5   3   5      313.68      411.53     15.21 o
   7   3   5      877.11      766.43     24.87 o
   9   3   5       78.68       90.54     14.29 o
  11   3   5       41.99       59.50     12.80 o
  13   3   5        0.94        2.57     10.48 o
  15   3   5      341.30      316.77     24.58 o
  17   3   5      798.27      778.61     36.42 o
  19   3   5      742.19      675.99     48.79 o
  21   3   5      602.15      657.06     38.46 o
  23   3   5       28.51       42.27     16.85 o
  25   3   5        4.75        9.41     15.92 o
 -34   4   5        4.17        9.78     21.67 o
 -32   4   5        6.42       18.08     20.97 o
 -30   4   5      177.92      196.56     31.87 o
 -28   4   5      209.53      252.15     28.39 o
 -26   4   5      580.98      519.28     33.01 o
 -24   4   5     1550.14     1520.43     49.23 o
 -22   4   5       40.56       23.73     14.92 o
 -20   4   5      820.46      985.34     67.48 o
 -18   4   5        0.12       13.80     15.97 o
 -16   4   5        0.24       -7.75     13.45 o
 -14   4   5      188.25      144.32     22.11 o
 -12   4   5       11.09       27.10     13.09 o
 -10   4   5       39.60       23.16     14.88 o
  -8   4   5      138.55      108.52     10.73 o
  -6   4   5        4.05        8.43     12.02 o
  -4   4   5      153.47      124.78     11.34 o
  -2   4   5        4.70       -1.78      5.48 o
   0   4   5      155.12      194.17     16.39 o
   2   4   5      369.83      374.72     16.61 o
   4   4   5     1963.66     1832.60     44.10 o
   6   4   5      299.66      314.63     23.84 o
   8   4   5      350.77      409.86     22.47 o
  10   4   5        5.81        0.64      8.78 o
  12   4   5        1.53       -9.55      9.05 o
  14   4   5     1289.03     1299.98     52.15 o
  16   4   5      345.86      303.66     44.18 o
  18   4   5       32.59       26.44     20.96 o
  20   4   5       13.72        6.91     20.55 o
  22   4   5      159.85      200.70     33.54 o
  24   4   5        5.40       16.78     19.70 o
 -31   5   5       49.39       80.16     27.62 o
 -29   5   5       32.09        9.81     22.75 o
 -27   5   5      155.82      120.64     29.04 o
 -25   5   5       52.95       15.62     22.03 o
 -23   5   5      199.67      199.08     48.70 o
 -21   5   5      362.11      285.22     32.29 o
 -19   5   5        0.17      -21.01     30.47 o
 -17   5   5       19.55       21.66     18.54 o
 -15   5   5       74.87       81.99     22.09 o
 -13   5   5       39.73       18.88     17.02 o
 -11   5   5      265.03      292.13     30.01 o
  -9   5   5        9.40       13.73     26.87 o
  -7   5   5     1433.47     1200.65     67.80 o
  -5   5   5      918.54      912.85     55.92 o
  -3   5   5      215.68      226.26     19.85 o
  -1   5   5      288.25      325.87     24.09 o
   1   5   5     1227.84     1230.89     38.12 o
   3   5   5       49.89       40.88     14.32 o
   5   5   5      175.04      164.56     20.77 o
   7   5   5      264.84      265.15     20.99 o
   9   5   5       49.93       65.74     14.03 o
  11   5   5       14.89       -5.03     10.49 o
  13   5   5        9.29       -0.67     17.85 o
  15   5   5      230.67      188.42     30.12 o
  17   5   5      212.25      266.68     35.08 o
  19   5   5       73.71      103.54     30.01 o
  21   5   5      149.42      198.53     34.15 o
 -28   6   5        0.92        5.68     23.99 o
 -26   6   5        0.41      -24.46     33.42 o
 -24   6   5        9.06        7.22     20.90 o
 -22   6   5       75.08       71.29     26.23 o
 -20   6   5        3.32       -2.59     23.17 o
 -18   6   5       17.61      -12.05     38.26 o
 -16   6   5        1.74       -4.73     23.29 o
 -14   6   5        4.10        3.66     19.53 o
 -12   6   5        3.35       18.79     19.37 o
 -10   6   5       41.25       11.38     17.86 o
  -8   6   5       40.83       23.06     24.97 o
  -6   6   5        0.21       -0.52     16.34 o
  -4   6   5      159.70      181.60     28.45 o
  -2   6   5      511.70      455.27     30.03 o
   0   6   5      158.65      135.32     19.42 o
   2   6   5      289.43      306.47     24.95 o
   4   6   5       74.75       93.44     17.59 o
   6   6   5        1.84       -0.35     14.91 o
   8   6   5        0.13        7.94     12.29 o
  10   6   5       43.46       14.75     13.89 o
  12   6   5      221.55      251.94     34.91 o
  14   6   5       52.85        7.37     22.35 o
  16   6   5        2.33        2.29     32.78 o
  18   6   5        1.28        1.61     22.56 o
 -25   7   5       26.60       33.47     35.97 o
 -23   7   5       83.75       72.67     40.23 o
 -21   7   5       37.85       -0.25     48.11 o
 -19   7   5       14.78      -19.30     25.76 o
 -17   7   5       61.51       56.25     41.29 o
 -15   7   5       77.51      120.23     31.58 o
 -13   7   5       20.35       19.00     23.22 o
 -11   7   5       19.12      -24.07     20.57 o
  -9   7   5      246.71      206.60     33.19 o
  -7   7   5       85.46       99.37     32.47 o
  -5   7   5      291.42      283.45     37.95 o
  -3   7   5       60.37      115.60     29.83 o
  -1   7   5       57.90       68.47     56.83 o
   1   7   5       21.43       15.66     15.66 o
   3   7   5      105.44      121.61     21.97 o
   5   7   5        4.86        1.54     15.49 o
   7   7   5       38.42       53.36     17.60 o
   9   7   5        5.70       17.15     22.00 o
  11   7   5       25.31       24.98     23.38 o
  13   7   5       96.11       78.82     43.85 o
  15   7   5        8.55       41.95     30.65 o
 -18   8   5        0.34       22.00     25.01 o
 -16   8   5        0.00       28.96     26.73 o
 -14   8   5       12.59        0.63     38.10 o
 -12   8   5       14.75      -16.71     24.27 o
 -10   8   5        0.52      -12.84     23.07 o
  -8   8   5        3.13      -14.49     42.78 o
  -6   8   5        8.84        5.68     26.34 o
  -4   8   5        9.49        8.86     26.14 o
  -2   8   5       60.79       51.53     29.96 o
   0   8   5      109.53      101.72     23.99 o
   2   8   5        2.74      -17.97     17.56 o
   4   8   5       39.25       74.92     21.54 o
   6   8   5        1.96       28.18     28.95 o
   8   8   5       11.91       28.38     43.00 o
 -36   0   6        1.39        3.33     18.52 o
 -34   0   6      206.69      168.37     28.28 o
 -32   0   6        0.68        3.03     13.43 o
 -30   0   6      925.35      954.07     37.73 o
 -28   0   6       33.77       52.60     13.57 o
 -26   0   6     2543.97     2696.08     63.31 o
 -24   0   6      363.60      425.48     27.97 o
 -22   0   6     2051.74     1799.19     44.18 o
 -20   0   6      313.82      515.17     22.01 o
 -18   0   6      757.98      929.58     40.79 o
 -16   0   6       96.33      213.56     21.75 o
 -14   0   6      623.00      660.72     50.66 o
 -12   0   6    13227.46    13597.58    270.84 o
 -10   0   6     3566.54     4164.76     95.31 o
  -8   0   6      365.38      297.58     38.31 o
  -6   0   6      123.82      112.39     25.97 o
  -4   0   6      212.16      158.79     28.10 o
  -2   0   6      210.25      191.57     30.23 o
   0   0   6       19.54       15.75     17.45 o
   2   0   6     6952.39     7495.33    160.82 o
   4   0   6      180.57      188.17     28.10 o
   6   0   6        0.01      -14.47     11.92 o
   8   0   6        1.27       35.23      8.45 o
  10   0   6        5.22       33.52     12.75 o
  12   0   6        9.83        2.52     16.60 o
  14   0   6      694.07      733.41     42.61 o
  16   0   6     1225.11     1301.89     58.31 o
  18   0   6     2562.03     2327.44    127.93 o
  20   0   6        0.07       23.56     18.66 o
  22   0   6       85.75      116.80     23.12 o
  24   0   6       32.53       27.83     23.16 o
  26   0   6        0.42        8.84     22.18 o
 -37   1   6       49.88       32.07     13.39 o
 -35   1   6        3.06       -9.92     10.34 o
 -33   1   6        0.20        2.32     11.77 o
 -31   1   6       53.09       67.02     12.93 o
 -29   1   6      365.64      331.42     20.87 o
 -27   1   6     1454.64     1369.06     30.91 o
 -25   1   6      304.84      359.11     20.67 o
 -23   1   6      138.83      203.80     12.39 o
 -21   1   6      221.15      167.92     10.16 o
 -19   1   6      128.24      119.48     10.79 o
 -17   1   6       52.63       41.39      8.64 o
 -15   1   6      398.18      584.94     28.42 o
 -13   1   6      203.95      302.50     20.85 o
 -11   1   6       20.84       15.21     12.30 o
  -9   1   6     1038.37     1055.97     44.68 o
  -7   1   6     1458.54     1178.53     46.51 o
  -5   1   6      513.46      360.03     37.04 o
  -3   1   6      367.06      324.79     16.22 o
  -1   1   6      536.18      541.15     29.59 o
   1   1   6        1.89        6.00      9.00 o
   3   1   6     1708.12     2074.27    138.57 o
   5   1   6      449.22      327.11     15.71 o
   7   1   6       48.46      112.24      9.09 o
   9   1   6        0.29        1.48      7.66 o
  11   1   6        2.48        4.29      9.65 o
  13   1   6      122.17       52.12     13.10 o
  15   1   6        5.24       -0.48     10.52 o
  17   1   6      844.26      797.00     32.28 o
  19   1   6       11.63       13.24     11.28 o
  21   1   6        5.56       18.33     13.05 o
  23   1   6        2.09        2.50     14.86 o
  25   1   6        0.22        0.28     20.77 o
 -36   2   6        4.74       -3.92     15.76 o
 -34   2   6        0.26        3.57     12.25 o
 -32   2   6      126.07      130.66     16.33 o
 -30   2   6       21.42       23.07     10.15 o
 -28   2   6        0.52      -11.58      7.72 o
 -26   2   6      211.09      208.67     16.39 o
 -24   2   6     2530.73     2361.88     41.15 o
 -22   2   6       19.83       46.54      8.62 o
 -20   2   6      215.50      283.01     12.15 o
 -18   2   6       30.97       11.41      6.06 o
 -16   2   6        1.08        0.85      5.61 o
 -14   2   6      212.21      251.05     17.05 o
 -12   2   6       14.80       -5.43     10.68 o
 -10   2   6     1314.82     1153.27     67.69 o
  -8   2   6      805.49      789.57     38.68 o
  -6   2   6      138.90      167.31     29.37 o
  -4   2   6       81.20       53.64     21.29 o
  -2   2   6       84.81       71.52     22.99 o
   0   2   6      245.35      306.09     37.89 o
   2   2   6      124.19      125.03      8.79 o
   4   2   6     4458.92     4457.28     75.71 o
   6   2   6      364.32      488.61     24.15 o
   8   2   6      154.97      224.75     12.67 o
  10   2   6        6.53        7.32      9.32 o
  12   2   6       66.32       55.14     11.98 o
  14   2   6      575.92      578.22     28.52 o
  16   2   6      574.23      440.23     36.86 o
  18   2   6      101.68       83.87     15.43 o
  20   2   6      290.85      303.80     24.53 o
  22   2   6       16.06       12.22     14.71 o
  24   2   6       18.19       37.23     16.40 o
 -35   3   6       59.25       37.67     19.00 o
 -33   3   6        4.55       11.03     12.76 o
 -31   3   6      173.51      186.62     20.47 o
 -29   3   6       29.01       21.83     13.09 o
 -27   3   6      140.12      152.62     19.13 o
 -25   3   6      317.66      285.73     19.10 o
 -23   3   6       26.84        9.73      9.61 o
 -21   3   6       15.55       36.41      9.09 o
 -19   3   6      295.53      251.95     19.05 o
 -17   3   6        0.35       11.04      7.27 o
 -15   3   6       32.27       34.22      8.24 o
 -13   3   6       80.01       68.48      9.70 o
 -11   3   6      107.01      116.43     13.85 o
  -9   3   6      124.93       99.03     12.11 o
  -7   3   6        0.10       -3.07      5.38 o
  -5   3   6      417.06      443.06     16.13 o
  -3   3   6      111.78      131.79     12.05 o
  -1   3   6       44.70       44.91      9.75 o
   1   3   6      780.34      766.15     28.43 o
   3   3   6      189.49      212.24     17.39 o
   5   3   6      113.40      107.99      9.10 o
   7   3   6       29.96       61.42     13.09 o
   9   3   6       80.48       58.84     12.84 o
  11   3   6      190.40      129.62     15.67 o
  13   3   6       39.93       55.15     14.09 o
  15   3   6        9.01        8.87     19.25 o
  17   3   6      284.17      289.75     26.30 o
  19   3   6      425.95      516.87     37.89 o
  21   3   6       39.77       43.45     16.81 o
  23   3   6        2.60        8.14     15.22 o
 -34   4   6       72.80       80.90     22.40 o
 -32   4   6       82.36       71.52     21.08 o
 -30   4   6       74.53       81.87     20.63 o
 -28   4   6        2.60        8.56     15.42 o
 -26   4   6       34.03       42.26     16.71 o
 -24   4   6        5.34      -17.79     13.72 o
 -22   4   6       30.69       14.46     11.44 o
 -20   4   6       80.11       76.83     14.14 o
 -18   4   6       27.42       34.31     12.67 o
 -16   4   6      102.63      128.67     13.64 o
 -14   4   6        2.36       11.04      7.72 o
 -12   4   6      179.14      213.33     22.36 o
 -10   4   6        5.15       11.50     11.20 o
  -8   4   6       80.21      104.64     23.56 o
  -6   4   6      169.60       95.65     15.08 o
  -4   4   6        2.02       19.94     11.11 o
  -2   4   6       61.53       53.92     12.80 o
   0   4   6       93.66       95.37     15.31 o
   2   4   6      677.36      594.71     20.56 o
   4   4   6       50.75       71.71     11.71 o
   6   4   6       31.65       14.06     10.31 o
   8   4   6        8.54       10.94     11.55 o
  10   4   6        0.10       -0.63      9.63 o
  12   4   6        3.95       28.57     20.28 o
  14   4   6      183.79      141.66     22.90 o
  16   4   6       17.71        9.45     17.22 o
  18   4   6       40.89       59.83     23.00 o
  20   4   6        8.34       15.11     21.27 o
  22   4   6       52.25       74.70     27.15 o
 -31   5   6        1.27       -1.36     16.73 o
 -29   5   6        2.35       -9.75     22.12 o
 -27   5   6      162.39      162.32     45.98 o
 -25   5   6       65.12       37.19     28.56 o
 -23   5   6      221.03      244.30     32.46 o
 -21   5   6      517.45      434.75     38.91 o
 -19   5   6      370.70      391.47     50.43 o
 -17   5   6       78.50       71.56     20.90 o
 -15   5   6      126.66      140.89     25.70 o
 -13   5   6       50.59       39.75     13.94 o
 -11   5   6       14.98       14.70     13.71 o
  -9   5   6      812.88      813.23     32.08 o
  -7   5   6     1396.67     1360.69     41.42 o
  -5   5   6       63.49       54.45     21.26 o
  -3   5   6      106.95      119.29     16.08 o
  -1   5   6      443.96      420.27     28.33 o
   1   5   6       15.93        9.77     11.77 o
   3   5   6      279.37      345.75     23.47 o
   5   5   6       59.69       51.65     18.56 o
   7   5   6       58.57       32.51     12.61 o
   9   5   6        0.32        1.58     10.91 o
  11   5   6        6.21        2.60     12.47 o
  13   5   6       25.11       33.97     20.55 o
  15   5   6       54.38       52.14     22.69 o
  17   5   6      110.97      176.99     46.19 o
  19   5   6      116.44      112.65     45.98 o
 -28   6   6       10.63        8.43     25.75 o
 -26   6   6        4.85        2.45     22.73 o
 -24   6   6      118.95      116.17     31.17 o
 -22   6   6       22.65        7.10     23.32 o
 -20   6   6       18.01       -2.67     30.83 o
 -18   6   6        7.61       -0.21     26.44 o
 -16   6   6        9.61       -7.61     18.47 o
 -14   6   6        0.98       -8.45     18.80 o
 -12   6   6        3.83        3.82     17.66 o
 -10   6   6       32.28       49.22     17.64 o
  -8   6   6       40.58       41.08     27.04 o
  -6   6   6       20.78       28.87     14.94 o
  -4   6   6       40.75       33.09     15.55 o
  -2   6   6       31.73       54.02     22.86 o
   0   6   6      397.79      350.50     30.54 o
   2   6   6        0.81        2.67     12.91 o
   4   6   6      267.44      319.35     29.49 o
   6   6   6      105.18      109.23     19.72 o
   8   6   6        7.18        2.89     13.72 o
  10   6   6        3.98       -5.16     17.52 o
  12   6   6        0.01       34.04     33.42 o
  14   6   6       39.48       43.91     23.70 o
  16   6   6        7.00       30.54     23.39 o
 -23   7   6        8.39      -28.23     29.16 o
 -21   7   6       37.50        9.32     41.93 o
 -19   7   6       55.19       62.17     37.04 o
 -17   7   6       34.38        2.76     58.11 o
 -15   7   6       41.34       71.61     84.51 o
 -13   7   6        7.45      -23.70     25.25 o
 -11   7   6        0.17       20.69     28.94 o
  -9   7   6       41.47       47.47     25.03 o
  -7   7   6      254.19      273.62     31.88 o
  -5   7   6      488.27      443.20     44.46 o
  -3   7   6      158.12      192.86     29.10 o
  -1   7   6        0.03       -8.49     15.57 o
   1   7   6       31.73        6.30     15.57 o
   3   7   6       51.49       52.03     18.36 o
   5   7   6       23.97       10.89     15.57 o
   7   7   6        0.62       20.90     30.01 o
   9   7   6       21.48       55.34     25.58 o
  11   7   6        0.03      105.58     47.25 o
 -16   8   6        0.23      -61.35     44.70 o
 -14   8   6        1.34      -30.83     20.56 o
 -12   8   6        0.06      -24.70     27.46 o
 -10   8   6       12.72        9.32     25.88 o
  -8   8   6       19.51        7.31     25.72 o
  -6   8   6        2.10       -4.98     17.55 o
  -4   8   6        3.71        9.17     29.56 o
  -2   8   6       19.24       17.67     19.65 o
   0   8   6       15.30       -5.78     17.74 o
   2   8   6        4.37        3.52     19.49 o
   4   8   6       11.22       34.10     58.96 o
 -37   1   7        2.48      -18.15     14.50 o
 -35   1   7        3.84       -2.04     12.62 o
 -33   1   7       11.81       21.20     15.67 o
 -31   1   7       11.22        3.95     10.42 o
 -29   1   7      106.75       96.69     13.78 o
 -27   1   7      249.09      226.11     15.31 o
 -25   1   7        8.46        8.31      7.91 o
 -23   1   7     1216.67     1344.27     25.71 o
 -21   1   7     1356.00     1251.02     31.57 o
 -19   1   7       10.01       20.34     11.21 o
 -17   1   7       13.15       16.42     10.36 o
 -15   1   7        3.79       -5.49      8.47 o
 -13   1   7      109.25       68.21     30.08 o
 -11   1   7        0.75        3.49     12.33 o
  -9   1   7     1626.37     1840.88     65.01 o
  -7   1   7      303.18      313.22     30.10 o
  -5   1   7       18.88       22.14     32.99 o
  -3   1   7      354.55      322.07     17.59 o
  -1   1   7      115.45      111.83     15.27 o
   1   1   7      405.01      408.59     41.51 o
   3   1   7       13.84       33.99     13.50 o
   5   1   7       13.21       31.90     13.98 o
   7   1   7        0.79        2.75     25.12 o
   9   1   7       28.83       24.79      8.87 o
  11   1   7      206.90      211.09     17.08 o
  13   1   7      514.90      406.32     24.68 o
  15   1   7       74.40       87.76     15.68 o
  17   1   7       78.73       98.90     15.08 o
  19   1   7        5.32        9.50     11.88 o
  21   1   7        8.53        7.77     14.50 o
  23   1   7        8.86       24.00     16.57 o
 -36   2   7        0.23        4.21     13.40 o
 -34   2   7       95.95      116.38     16.54 o
 -32   2   7        0.32       -1.89     10.36 o
 -30   2   7      275.54      237.78     22.97 o
 -28   2   7      203.95      206.06     18.95 o
 -26   2   7        7.63       -7.49      9.11 o
 -24   2   7        7.80       14.54      8.31 o
 -22   2   7      168.61      173.34     12.02 o
 -20   2   7      303.01      369.89     17.55 o
 -18   2   7        6.37       24.11      6.99 o
 -16   2   7       24.86       65.55     13.82 o
 -14   2   7      671.63      646.30     43.50 o
 -12   2   7     1561.86     1558.91     59.90 o
 -10   2   7      349.52      465.95     37.02 o
  -8   2   7      270.27      313.63     30.08 o
  -6   2   7      395.36      326.95     43.42 o
  -4   2   7       69.48       27.25     19.16 o
  -2   2   7      358.12      278.42     39.59 o
   0   2   7       27.94       40.87     21.29 o
   2   2   7        5.40        8.96     14.90 o
   4   2   7      112.80      105.49     10.43 o
   6   2   7      111.76      100.02     13.60 o
   8   2   7        0.61       -1.17      8.16 o
  10   2   7       34.36       55.95     13.02 o
  12   2   7       54.63       51.33     14.60 o
  14   2   7      186.06      156.35     16.88 o
  16   2   7       22.72       81.28     23.88 o
  18   2   7      137.41      144.40     18.06 o
  20   2   7        0.08       11.93     14.24 o
  22   2   7        5.77       16.41     15.05 o
 -35   3   7        1.97        2.24     16.76 o
 -33   3   7       10.71        3.77     13.53 o
 -31   3   7        2.70      -13.51     11.73 o
 -29   3   7      149.70      158.40     25.25 o
 -27   3   7      510.30      462.24     36.52 o
 -25   3   7      668.23      798.05     33.39 o
 -23   3   7       92.05       52.81     10.71 o
 -21   3   7       24.94        7.84      7.47 o
 -19   3   7        0.02       -0.62      6.43 o
 -17   3   7       49.59       40.02      6.68 o
 -15   3   7      120.68      121.22     10.12 o
 -13   3   7        1.63       -9.87      6.58 o
 -11   3   7      187.47      229.36     12.35 o
  -9   3   7      168.48      168.49     15.57 o
  -7   3   7       63.63       93.06     12.53 o
  -5   3   7       22.28        7.34      6.57 o
  -3   3   7       46.15       60.62      9.75 o
  -1   3   7     2005.25     1986.51     66.55 o
   1   3   7       81.19      107.47     16.67 o
   3   3   7      471.90      582.36     27.42 o
   5   3   7      655.95      506.63     21.76 o
   7   3   7      204.08      229.41     16.64 o
   9   3   7      121.14       92.25     13.12 o
  11   3   7       66.19       66.56     15.82 o
  13   3   7       16.49       26.03     12.86 o
  15   3   7        3.26       11.72     13.39 o
  17   3   7      221.27      192.80     26.98 o
  19   3   7        1.50       -6.11     12.89 o
  21   3   7       36.16       42.68     16.82 o
 -32   4   7       84.70       99.69     23.10 o
 -30   4   7        1.17       -9.17     20.53 o
 -28   4   7      166.80       85.89     20.13 o
 -26   4   7       53.85       65.79     18.65 o
 -24   4   7      170.90      134.06     21.80 o
 -22   4   7        5.41       16.01     14.02 o
 -20   4   7       30.15       29.71     14.96 o
 -18   4   7       10.48        8.84      8.54 o
 -16   4   7        1.15       -7.78      8.63 o
 -14   4   7        0.43       -9.85     11.76 o
 -12   4   7      230.99      206.49     23.38 o
 -10   4   7        0.58        4.78     11.08 o
  -8   4   7        1.82       19.39     11.06 o
  -6   4   7       41.47       52.29     12.99 o
  -4   4   7       51.99       39.48     12.40 o
  -2   4   7       30.27       23.99     11.67 o
   0   4   7      546.48      422.04     32.05 o
   2   4   7      116.56      148.04     13.49 o
   4   4   7     1053.47     1037.73     32.43 o
   6   4   7      210.50      244.60     18.81 o
   8   4   7        0.07       -0.11     10.32 o
  10   4   7        0.02       -1.08     10.40 o
  12   4   7        0.44        3.48     14.12 o
  14   4   7       79.72      118.48     21.89 o
  16   4   7       37.78       22.41     19.32 o
  18   4   7       21.09       13.27     20.74 o
 -29   5   7       20.45       22.67     18.46 o
 -27   5   7       22.43       13.36     18.10 o
 -25   5   7       62.40       10.06     19.66 o
 -23   5   7       63.93       53.73     18.64 o
 -21   5   7       58.72       66.69     18.31 o
 -19   5   7       26.89        8.84     14.79 o
 -17   5   7        0.23      -10.29     12.00 o
 -15   5   7       11.73       11.68     13.09 o
 -13   5   7       15.39       17.40     12.71 o
 -11   5   7       17.82       27.79     12.31 o
  -9   5   7      126.36      164.50     19.59 o
  -7   5   7      100.33      108.44     14.66 o
  -5   5   7       57.05       26.41     11.07 o
  -3   5   7      195.95      224.86     18.52 o
  -1   5   7       11.62       25.75     13.89 o
   1   5   7       44.42       58.44     13.92 o
   3   5   7       60.59       53.76     13.73 o
   5   5   7      202.88      222.09     20.27 o
   7   5   7       94.71       93.23     16.25 o
   9   5   7       17.62       12.22     12.75 o
  11   5   7        0.75       -5.55     16.59 o
  13   5   7       21.16       25.03     21.71 o
  15   5   7       10.50       22.37     21.33 o
 -26   6   7      144.83      152.15     27.71 o
 -24   6   7       47.29       53.89     20.72 o
 -22   6   7       73.14       17.82     28.45 o
 -20   6   7        6.54      -10.08     15.09 o
 -18   6   7       17.20       18.40     19.04 o
 -16   6   7       13.74        6.40     15.71 o
 -14   6   7        6.95       21.35     28.08 o
 -12   6   7        3.24       19.01     16.22 o
 -10   6   7       22.64       11.20     15.52 o
  -8   6   7        3.88        2.69     22.80 o
  -6   6   7        9.97       24.18     15.58 o
  -4   6   7       40.05       27.91     19.23 o
  -2   6   7       60.69       52.41     22.80 o
   0   6   7        3.29       -4.79     18.68 o
   2   6   7       44.63       49.82     17.94 o
   4   6   7       10.45       23.55     20.83 o
   6   6   7       13.66       19.42     14.89 o
   8   6   7        0.26       38.59     20.45 o
  10   6   7        0.40       -2.72     19.45 o
  12   6   7       42.47       48.70     50.23 o
 -21   7   7       77.80       91.95     24.33 o
 -19   7   7       24.56       24.69     20.10 o
 -17   7   7        0.05      -21.34     17.97 o
 -15   7   7        0.28      -12.60     18.30 o
 -13   7   7      235.28      220.12     27.96 o
 -11   7   7      335.29      372.67     50.91 o
  -9   7   7        2.49        2.44     17.08 o
  -7   7   7      192.88      152.31     25.87 o
  -5   7   7       14.23       43.03     18.32 o
  -3   7   7        0.00        1.73     15.65 o
  -1   7   7        2.21       15.10     16.22 o
   1   7   7        0.61       20.65     16.26 o
   3   7   7       10.24       33.20     17.64 o
   5   7   7        3.53       30.59     23.81 o
   7   7   7        9.26        8.65     44.06 o
  -8   8   7       39.94       47.07     20.91 o
  -6   8   7        0.11        0.33     18.34 o
 -36   0   8        0.73        1.44     19.41 o
 -34   0   8      203.53      216.57     32.36 o
 -32   0   8        5.41       -9.75     14.18 o
 -30   0   8       73.63       50.09     18.02 o
 -28   0   8      149.62      160.31     24.13 o
 -26   0   8     1119.60     1019.75     49.93 o
 -24   0   8      673.80      647.35     74.50 o
 -22   0   8        0.23       -4.26     13.84 o
 -20   0   8        0.04       30.52     13.68 o
 -18   0   8       94.66       59.35     15.21 o
 -16   0   8      199.37      168.43     19.53 o
 -14   0   8      871.48      894.00     76.42 o
 -12   0   8      938.32      858.32     32.51 o
 -10   0   8       36.18       69.39     27.67 o
  -8   0   8     2077.81     2363.17    113.67 o
  -6   0   8     3253.75     3127.76    133.68 o
  -4   0   8       64.12       24.27     22.14 o
  -2   0   8      338.27      298.27     38.31 o
   0   0   8       16.51       17.53     11.79 o
   2   0   8      269.13      197.53     29.37 o
   4   0   8     1777.11     1715.65     82.16 o
   6   0   8      649.76      538.11     54.07 o
   8   0   8        0.10       43.77     20.43 o
  10   0   8       57.60      132.19     22.14 o
  12   0   8       35.39       46.00     17.68 o
  14   0   8       49.12       45.46     19.03 o
  16   0   8        5.66      -11.96     18.09 o
  18   0   8       13.35        0.57     33.21 o
  20   0   8        4.83       21.29     31.72 o
 -35   1   8       43.52       39.22     22.06 o
 -33   1   8        1.60       -3.98     11.86 o
 -31   1   8        1.30       -7.43     10.55 o
 -29   1   8      134.42       82.09     13.72 o
 -27   1   8      758.67      620.47     25.40 o
 -25   1   8      252.21      368.26     22.95 o
 -23   1   8        9.74       16.45     12.79 o
 -21   1   8     1223.68     1134.47     44.37 o
 -19   1   8       25.38       25.30     12.19 o
 -17   1   8      104.79       86.92     21.07 o
 -15   1   8       38.93       38.11     14.70 o
 -13   1   8        2.10        3.10     10.41 o
 -11   1   8      591.79      527.66     41.25 o
  -9   1   8      587.11      474.94     38.78 o
  -7   1   8     1030.58     1271.41     55.54 o
  -5   1   8      263.11      211.63     27.21 o
  -3   1   8       35.80       34.62      9.65 o
  -1   1   8     1314.73     1440.04     94.94 o
   1   1   8      111.99      132.25     19.74 o
   3   1   8       82.35      107.79     29.37 o
   5   1   8        4.15       -5.82     12.35 o
   7   1   8      271.01      272.08     15.55 o
   9   1   8      154.77      177.85     15.50 o
  11   1   8       72.38       36.34     11.08 o
  13   1   8      242.07      200.03     19.47 o
  15   1   8       17.44       21.28     12.65 o
  17   1   8       93.75      103.96     16.14 o
  19   1   8        3.40       11.33     12.59 o
 -34   2   8       20.00       28.35     13.42 o
 -32   2   8       62.70       59.16     15.10 o
 -30   2   8        5.69       -3.13     10.45 o
 -28   2   8      222.49      190.91     19.70 o
 -26   2   8      191.09      197.85     17.26 o
 -24   2   8       81.69      109.19     13.38 o
 -22   2   8      140.77      102.45     15.99 o
 -20   2   8       15.28        5.12      9.00 o
 -18   2   8      204.62      197.61     37.25 o
 -16   2   8        5.10        1.95     10.99 o
 -14   2   8       59.51       54.24     18.42 o
 -12   2   8      478.72      372.69     38.53 o
 -10   2   8      149.88      166.93     34.27 o
  -8   2   8      238.16      227.47     28.58 o
  -6   2   8       48.74       22.14     22.14 o
  -4   2   8        0.49       -1.70     19.16 o
  -2   2   8      135.88      118.78     30.65 o
   0   2   8      883.32      889.33     65.14 o
   2   2   8     1128.16     1210.75     75.35 o
   4   2   8      265.23      263.66     41.57 o
   6   2   8        1.58       -6.67      9.43 o
   8   2   8       40.21       35.73     10.92 o
  10   2   8        0.76        2.90     10.89 o
  12   2   8       35.39       47.31     12.61 o
  14   2   8        0.14       10.38     10.95 o
  16   2   8       20.79       20.98     12.30 o
  18   2   8        9.37       -4.47     12.28 o
 -33   3   8        0.89      -16.21     13.23 o
 -31   3   8        6.27      -15.28     12.04 o
 -29   3   8        8.03       -3.16     14.29 o
 -27   3   8       10.97       19.30     12.01 o
 -25   3   8      183.28      155.22     16.30 o
 -23   3   8      185.81      152.13     15.11 o
 -21   3   8      310.83      229.48     18.06 o
 -19   3   8      113.27      130.43     13.80 o
 -17   3   8       11.53        4.27      9.16 o
 -15   3   8       78.29       71.63     26.18 o
 -13   3   8      658.45      587.89     28.12 o
 -11   3   8        0.62       16.60     20.43 o
  -9   3   8     1041.67     1169.03     77.91 o
  -7   3   8     2014.02     1995.35    103.88 o
  -5   3   8      819.24      853.57     65.14 o
  -3   3   8      825.30      894.53     28.23 o
  -1   3   8      100.03      128.93     17.60 o
   1   3   8      176.73      187.16     21.72 o
   3   3   8       16.43       30.01     13.86 o
   5   3   8      101.27       56.82     13.42 o
   7   3   8       57.76       56.04     11.51 o
   9   3   8      250.54      206.64     20.81 o
  11   3   8        1.23       -1.79     12.15 o
  13   3   8       46.93       54.01     16.78 o
  15   3   8      131.56      187.75     23.35 o
  17   3   8       10.24       25.34     14.22 o
 -30   4   8        0.12      -30.55     29.31 o
 -28   4   8        8.29      -28.86     20.95 o
 -26   4   8      200.48      264.96     30.17 o
 -24   4   8      111.94       73.85     19.69 o
 -22   4   8       67.68       38.74     16.59 o
 -20   4   8       13.39       25.38     17.21 o
 -18   4   8        1.81       -2.09     13.05 o
 -16   4   8       85.76       70.33     17.30 o
 -14   4   8      120.25      122.66     18.53 o
 -12   4   8      179.52      224.99     36.07 o
 -10   4   8      664.08      641.41     32.13 o
  -8   4   8       94.51      135.48     19.89 o
  -6   4   8      618.31      515.98     28.50 o
  -4   4   8       15.70       11.65     10.90 o
  -2   4   8      442.62      444.36     28.91 o
   0   4   8      717.62      685.96     34.70 o
   2   4   8       23.64       38.95      9.52 o
   4   4   8        5.04        4.76      9.68 o
   6   4   8        0.40        0.96     10.34 o
   8   4   8       83.49       81.97     14.54 o
  10   4   8       32.24        2.30     11.73 o
  12   4   8       64.35       72.69     20.20 o
  14   4   8       11.15       11.72     17.38 o
  16   4   8       28.99       27.81     35.76 o
 -29   5   8        2.27      -17.61     16.33 o
 -27   5   8       37.72       12.94     22.87 o
 -25   5   8      133.86       74.63     25.40 o
 -23   5   8       15.11      -13.10     21.08 o
 -21   5   8        9.89        4.01     14.27 o
 -19   5   8       56.56       38.01     17.94 o
 -17   5   8       52.63       59.59     17.12 o
 -15   5   8      113.16       98.05     23.39 o
 -13   5   8       78.88       73.63     23.47 o
 -11   5   8      522.46      614.26     50.36 o
  -9   5   8      268.78      231.71     38.86 o
  -7   5   8       26.97       12.03     14.29 o
  -5   5   8      315.21      272.51     46.17 o
  -3   5   8       47.92       44.62     12.24 o
  -1   5   8       47.12       51.29     12.59 o
   1   5   8       55.68       72.38     14.50 o
   3   5   8       62.63       54.70     14.33 o
   5   5   8        4.82        6.97     12.09 o
   7   5   8        0.33       13.43     14.19 o
   9   5   8        9.68       18.48     20.21 o
  11   5   8       15.98       45.81     25.54 o
  13   5   8      103.15      131.00     60.88 o
 -24   6   8        8.39      -28.91     35.15 o
 -22   6   8        0.91      -18.64     31.71 o
 -20   6   8       64.28       58.18     20.11 o
 -18   6   8        4.47        7.60     23.25 o
 -16   6   8        2.39      -12.30     16.18 o
 -14   6   8        1.36       25.13     25.94 o
 -12   6   8       12.63       22.03     32.47 o
 -10   6   8       17.56        8.32     17.63 o
  -8   6   8       45.70       64.97     21.00 o
  -6   6   8       37.81       52.72     28.55 o
  -4   6   8       81.21       75.62     16.90 o
  -2   6   8        3.18        5.87     16.53 o
   0   6   8        1.44        8.59     22.33 o
   2   6   8       18.03      -11.47     28.88 o
   4   6   8      118.95      133.27     29.31 o
   6   6   8      140.48      188.52     30.03 o
   8   6   8       19.85       34.87     21.78 o
 -17   7   8       19.40      -22.07     40.43 o
 -15   7   8        9.31       17.44     18.26 o
 -13   7   8       72.22      113.76     38.55 o
 -11   7   8      119.18      112.02     24.65 o
  -9   7   8       15.90       51.14     23.07 o
  -7   7   8        0.24       24.11     19.43 o
  -5   7   8       17.32       21.09     20.72 o
  -3   7   8       39.04       58.00     20.34 o
  -1   7   8       59.35      100.64     25.43 o
   1   7   8        8.77       43.28     20.44 o
 -33   1   9       88.90      101.18     15.87 o
 -31   1   9      250.09      241.92     20.45 o
 -29   1   9      170.10      191.13     18.09 o
 -27   1   9      224.69      208.90     20.50 o
 -25   1   9     1105.93     1175.86     43.26 o
 -23   1   9      283.93      253.39     34.42 o
 -21   1   9      295.12      213.68     31.89 o
 -19   1   9       14.71        5.66     11.77 o
 -17   1   9        2.31        7.38     10.73 o
 -15   1   9       26.06       19.08     11.33 o
 -13   1   9      206.18      181.77     18.32 o
 -11   1   9     1099.46     1226.03     58.85 o
  -9   1   9        2.22        5.13     17.67 o
  -7   1   9     1254.33     1376.55     63.07 o
  -5   1   9     1658.74     1724.11     70.44 o
  -3   1   9     2495.86     2721.56     74.25 o
  -1   1   9     2017.96     2131.02     66.13 o
   1   1   9        0.95        0.54     12.36 o
   3   1   9       26.40       60.81     18.52 o
   5   1   9       13.95       -1.75      8.70 o
   7   1   9      159.64      134.56     13.21 o
   9   1   9      498.51      472.58     23.68 o
  11   1   9      479.94      468.08     26.96 o
  13   1   9       28.19       22.91     13.21 o
  15   1   9       23.89        8.88     13.02 o
 -32   2   9       16.96       27.75     13.03 o
 -30   2   9        0.22      -16.19     10.80 o
 -28   2   9       10.68       -7.63     19.38 o
 -26   2   9       15.36       -3.79     10.80 o
 -24   2   9        0.71       -6.20     12.18 o
 -22   2   9       46.40       20.73     12.42 o
 -20   2   9       42.54        1.41     16.06 o
 -18   2   9       31.50       31.05     17.57 o
 -16   2   9        8.70       17.42     11.50 o
 -14   2   9      293.54      310.01     60.03 o
 -12   2   9      207.55      219.72     38.10 o
 -10   2   9     1264.66     1527.66     66.38 o
  -8   2   9      278.72      378.46     54.49 o
  -6   2   9     2934.35     3008.13    139.21 o
  -4   2   9      311.45      248.19     45.13 o
  -2   2   9      111.43      113.67     34.06 o
   0   2   9      455.04      511.71     58.75 o
   2   2   9        2.05        6.30     10.20 o
   4   2   9      470.71      473.34     57.18 o
   6   2   9       48.25       21.76     14.11 o
   8   2   9       81.42       81.92     14.41 o
  10   2   9       29.00       16.61     11.13 o
  12   2   9        0.07       11.70     10.51 o
  14   2   9        3.38       17.48     11.78 o
 -31   3   9        0.21      -23.94     23.00 o
 -29   3   9       15.91        7.57     18.39 o
 -27   3   9      218.71      245.19     20.03 o
 -25   3   9       52.35       59.12     14.09 o
 -23   3   9       34.01       53.70     12.70 o
 -21   3   9      348.19      365.97     22.83 o
 -19   3   9       39.79       39.11     18.65 o
 -17   3   9       13.69       16.17     10.70 o
 -15   3   9        5.43       -9.79     20.01 o
 -13   3   9        1.44       23.84     25.97 o
 -11   3   9      572.36      795.67     77.91 o
  -9   3   9       92.29       68.97     31.08 o
  -7   3   9       48.42      141.76     37.89 o
  -5   3   9      393.50      398.90     55.34 o
  -3   3   9      481.69      476.85     35.76 o
  -1   3   9       23.47       25.37     13.07 o
   1   3   9       59.70       65.76     16.77 o
   3   3   9       66.15       39.41     15.59 o
   5   3   9       61.44       83.10     15.94 o
   7   3   9       23.73       48.05     11.66 o
   9   3   9        6.43       14.25     13.24 o
  11   3   9        1.08        7.69     13.67 o
  13   3   9       19.04       22.11     15.88 o
 -30   4   9        0.61      -27.43     25.44 o
 -28   4   9       25.23       -7.99     35.46 o
 -26   4   9       52.41        3.93     16.00 o
 -24   4   9        5.17        6.34     17.13 o
 -22   4   9       18.61        3.80     14.94 o
 -20   4   9       11.78      -19.92     13.28 o
 -18   4   9       82.99      118.74     36.62 o
 -16   4   9        2.46        7.07     13.62 o
 -14   4   9        2.37       -8.65     11.65 o
 -12   4   9        8.80        3.88     14.11 o
 -10   4   9        9.53       16.30     13.79 o
  -8   4   9       17.76       17.61     14.25 o
  -6   4   9       48.41       52.06     13.14 o
  -4   4   9      295.68      327.01     33.93 o
  -2   4   9       77.33      114.61     28.32 o
   0   4   9      191.75      152.27     20.64 o
   2   4   9      204.86      213.30     22.93 o
   4   4   9       14.50       16.60     12.84 o
   6   4   9       22.00       32.21     12.37 o
   8   4   9       55.50       74.38     15.31 o
  10   4   9       35.75       46.90     17.20 o
  12   4   9       11.59        1.49     17.10 o
 -25   5   9       39.04        2.38     23.05 o
 -23   5   9        0.07       -1.04     16.00 o
 -21   5   9       16.19       -7.58     15.49 o
 -19   5   9        0.03      -10.18     14.44 o
 -17   5   9       20.37       18.69     26.20 o
 -15   5   9       31.25      -11.93     16.73 o
 -13   5   9      588.31      667.86     73.88 o
 -11   5   9      377.22      349.17     37.21 o
  -9   5   9        2.94      -13.86     13.63 o
  -7   5   9       99.29       71.82     22.61 o
  -5   5   9      302.50      299.64     43.16 o
  -3   5   9        7.83       16.14     15.68 o
  -1   5   9      179.13      190.82     30.65 o
   1   5   9        0.08        9.91     11.93 o
   3   5   9       26.02        8.01     13.09 o
   5   5   9        3.61        4.54     12.77 o
   7   5   9        0.13        6.66     29.34 o
 -20   6   9        9.98      -12.08     26.36 o
 -18   6   9        3.75      -11.50     18.37 o
 -16   6   9       31.99       61.62     29.16 o
 -14   6   9       79.94      114.55     49.53 o
 -12   6   9       33.09       17.99     28.97 o
 -10   6   9      118.01      158.67     45.33 o
  -8   6   9       21.52       15.13     25.93 o
  -6   6   9        0.71        6.14     28.81 o
  -4   6   9        2.50       32.60     28.81 o
  -2   6   9       39.72       31.40     25.62 o
   0   6   9       68.03       75.42     18.56 o
   2   6   9       30.64       52.32     37.42 o
 -32   0  10        0.07      -22.21     15.89 o
 -30   0  10        2.13      -19.53     18.33 o
 -28   0  10      177.47      153.68     45.13 o
 -26   0  10       10.99       -1.70     25.97 o
 -24   0  10      232.55      187.74     47.68 o
 -22   0  10       11.05      -14.90     24.27 o
 -20   0  10       75.60       64.28     34.06 o
 -18   0  10      230.20      252.03     51.09 o
 -16   0  10       54.86       44.27     27.67 o
 -14   0  10      397.44      330.78     56.19 o
 -12   0  10       11.64      -19.58     21.71 o
 -10   0  10     2123.15     2875.73    140.91 o
  -8   0  10       47.43       16.18     28.52 o
  -6   0  10     2501.01     2644.57    132.82 o
  -4   0  10      348.76      306.48     38.95 o
  -2   0  10      201.74      172.02     22.11 o
   0   0  10      800.79      900.82     54.49 o
   2   0  10      133.21      142.19     29.80 o
   4   0  10      518.83      479.36     52.36 o
   6   0  10        5.42      -25.54     17.03 o
   8   0  10       38.26       53.86     16.97 o
  10   0  10       54.55       78.54     22.78 o
  12   0  10        7.75        3.58     17.32 o
 -31   1  10      122.99      119.93     16.82 o
 -29   1  10       77.35       59.83     15.59 o
 -27   1  10      140.51      153.33     30.85 o
 -25   1  10      190.61      237.09     36.71 o
 -23   1  10      314.41      256.55     54.07 o
 -21   1  10      183.42      146.82     30.25 o
 -19   1  10       21.00       57.09     22.24 o
 -17   1  10        9.36       14.38     18.60 o
 -15   1  10        8.40       -2.08     10.38 o
 -13   1  10       37.13       50.39     12.80 o
 -11   1  10      823.91      974.68     64.51 o
  -9   1  10      392.03      526.09     47.49 o
  -7   1  10        0.22       13.11     17.15 o
  -5   1  10       48.64       39.99     42.78 o
  -3   1  10       32.48       56.62     33.21 o
  -1   1  10      999.03     1125.45     47.01 o
   1   1  10       16.03        0.42     10.93 o
   3   1  10       34.67       30.94     15.64 o
   5   1  10      107.13       81.35     20.62 o
   7   1  10       39.26       31.40     17.78 o
   9   1  10       35.46       49.59     13.01 o
  11   1  10       87.18       90.19     15.48 o
 -30   2  10        5.05      -13.15     11.88 o
 -28   2  10      111.75      127.44     20.58 o
 -26   2  10      362.11      394.08     30.38 o
 -24   2  10       12.93       17.88     19.87 o
 -22   2  10        0.02       12.86     18.67 o
 -20   2  10       20.66       35.53     21.81 o
 -18   2  10       49.11       86.23     24.83 o
 -16   2  10      155.56      154.89     29.64 o
 -14   2  10        5.96      -11.54     14.91 o
 -12   2  10       15.34       52.93     45.98 o
 -10   2  10       12.58      -22.67     15.11 o
  -8   2  10       12.12        8.94     26.39 o
  -6   2  10       15.15        2.55     26.82 o
  -4   2  10       63.01      140.06     39.17 o
  -2   2  10        0.29        2.55     23.41 o
   0   2  10       30.31      -15.33     23.41 o
   2   2  10       12.68        0.00     25.54 o
   4   2  10        1.42        2.43     13.84 o
   6   2  10        3.93       -5.45     13.27 o
   8   2  10       44.11       82.38     17.71 o
  10   2  10       12.21        5.55     11.20 o
 -29   3  10       71.71      109.67     17.80 o
 -27   3  10       17.04       11.70     12.39 o
 -25   3  10      380.56      309.29     27.14 o
 -23   3  10      242.81      240.46     19.79 o
 -21   3  10       42.46       11.62     19.26 o
 -19   3  10        7.99       -7.38     11.02 o
 -17   3  10      116.01      165.18     44.27 o
 -15   3  10        9.10      -17.45     23.41 o
 -13   3  10      275.84      198.81     45.13 o
 -11   3  10      702.42      784.17     82.59 o
  -9   3  10      713.72      665.82     75.35 o
  -7   3  10       63.70      116.65     37.46 o
  -5   3  10       60.59       98.77     35.76 o
  -3   3  10      252.49      288.84     24.95 o
  -1   3  10      125.74      155.42     31.93 o
   1   3  10      139.76      192.42     35.12 o
   3   3  10       25.27        3.17     15.04 o
   5   3  10       27.67       54.24     14.95 o
   7   3  10       40.34       59.67     19.98 o
   9   3  10       94.53       93.87     18.24 o
 -26   4  10        9.66       -2.45     17.51 o
 -24   4  10        7.45      -24.07     16.04 o
 -22   4  10        0.00      -18.85     15.27 o
 -20   4  10       11.52        4.90     18.71 o
 -18   4  10      166.40      123.46     35.22 o
 -16   4  10       10.75        6.48     15.90 o
 -14   4  10      104.42      122.37     23.15 o
 -12   4  10        1.59      -10.15     14.41 o
 -10   4  10      334.16      380.78     77.48 o
  -8   4  10       36.03       29.35     16.69 o
  -6   4  10       89.54       54.99     18.66 o
  -4   4  10       51.70       45.80     14.11 o
  -2   4  10       17.11        5.65     12.68 o
   0   4  10        8.64        3.77     12.77 o
   2   4  10        1.51       -1.76     13.43 o
   4   4  10       28.51       11.40     14.91 o
   6   4  10        0.19        0.85     14.76 o
 -23   5  10       55.11       38.74     21.64 o
 -21   5  10      115.03      101.01     31.23 o
 -19   5  10       17.60       -3.31     20.55 o
 -17   5  10        0.76       -6.42     24.89 o
 -15   5  10        8.46      -16.36     16.21 o
 -13   5  10       28.39       27.21     24.39 o
 -11   5  10       10.24       -6.72     24.10 o
  -9   5  10        0.25       -6.16     15.23 o
  -7   5  10      116.12      121.97     22.86 o
  -5   5  10       35.68       44.44     31.57 o
  -3   5  10        3.85       -5.58     14.67 o
  -1   5  10       53.79       20.92     17.31 o
   1   5  10       55.25       78.17     37.47 o
   3   5  10        7.97        8.40     17.67 o
 -14   6  10       10.77        1.75     30.79 o
 -12   6  10       10.10       -7.27     21.38 o
 -10   6  10       18.82       -3.67     28.34 o
  -8   6  10      179.79      185.54     43.47 o
  -6   6  10       99.98      107.69     46.26 o
 -29   1  11        0.04       18.73     21.79 o
 -27   1  11       12.44       14.07     37.04 o
 -25   1  11        8.16        8.76     19.81 o
 -23   1  11      149.25      147.70     32.35 o
 -21   1  11       40.94       43.11     23.17 o
 -19   1  11       71.24      108.60     28.48 o
 -17   1  11       95.77       61.25     24.98 o
 -15   1  11       13.06       16.60     19.87 o
 -13   1  11        6.69       12.98     19.46 o
 -11   1  11      105.21      134.96     29.80 o
  -9   1  11      335.23      394.62     96.43 o
  -7   1  11      394.58      371.82     42.80 o
  -5   1  11      827.25      779.49     83.44 o
  -3   1  11      423.10      447.42     40.66 o
  -1   1  11        0.84       -1.43     10.70 o
   1   1  11        3.11       21.04     14.30 o
   3   1  11        7.37        4.66     14.84 o
   5   1  11       49.19       45.43     31.08 o
   7   1  11       19.10       23.74     18.63 o
 -28   2  11        0.35       -4.02     28.74 o
 -26   2  11        1.09        6.14     20.61 o
 -24   2  11       45.86       50.82     24.97 o
 -22   2  11       74.36       62.35     25.80 o
 -20   2  11        1.70       14.38     20.11 o
 -18   2  11       13.23      -15.99     16.54 o
 -16   2  11      201.40      241.93     36.97 o
 -14   2  11       20.99       12.20     18.82 o
 -12   2  11       45.59       49.99     22.97 o
 -10   2  11      479.28      603.24     77.48 o
  -8   2  11       94.37       69.82     36.61 o
  -6   2  11      278.44      322.70     58.32 o
  -4   2  11       53.05       13.20     26.39 o
  -2   2  11       40.21       11.49     28.10 o
   0   2  11      185.67      187.74     45.98 o
   2   2  11       82.70      122.18     39.59 o
   6   2  11        0.32       10.64     16.25 o
 -25   3  11       71.98       63.73     18.42 o
 -23   3  11       10.90       29.23     23.26 o
 -21   3  11       91.94       42.84     45.34 o
 -19   3  11       28.52       56.62     35.76 o
 -17   3  11        0.01       -0.43     27.25 o
 -15   3  11        1.56        4.68     26.39 o
 -13   3  11       61.01       48.11     35.76 o
 -11   3  11       18.58        8.09     30.23 o
  -9   3  11       68.51      136.66     42.57 o
  -7   3  11       35.96       14.05     28.95 o
  -5   3  11      130.52      104.73     39.17 o
  -3   3  11      273.69      416.78     62.58 o
  -1   3  11      204.96      188.59     44.70 o
   1   3  11        1.33       -4.10     17.88 o
   3   3  11        0.60       19.53     17.39 o
 -22   4  11       32.06       28.46     28.41 o
 -20   4  11        2.14       -9.13     20.22 o
 -18   4  11       22.93       28.19     18.61 o
 -16   4  11        2.37       14.01     16.89 o
 -14   4  11        3.54       14.90     31.08 o
 -12   4  11        0.67        8.09     28.52 o
 -10   4  11        1.13        8.51     31.08 o
  -8   4  11      252.05      299.22     31.52 o
  -6   4  11      300.49      391.92     36.20 o
  -4   4  11        0.14       -8.40     12.83 o
  -2   4  11        3.14       18.47     21.07 o
   0   4  11        4.30        6.19     14.39 o
 -13   5  11        1.55      -18.66     28.08 o
 -11   5  11       57.92       40.70     29.76 o
  -9   5  11       71.71       70.30     25.50 o
 -24   0  12       14.48      -16.60     27.25 o
 -22   0  12      129.22      127.72     46.40 o
 -20   0  12      120.80      123.46     46.83 o
 -18   0  12        3.81       10.64     28.10 o
 -16   0  12      527.17      663.70     85.14 o
 -14   0  12      108.69       91.96     41.72 o
 -12   0  12        4.76       16.60     32.35 o
 -10   0  12      395.15      463.61     70.24 o
  -8   0  12      103.61       69.39     38.31 o
  -6   0  12      146.38      169.44     47.25 o
  -2   0  12        0.46        8.94     17.03 o
   0   0  12       56.57       65.14     24.27 o
   2   0  12      102.27       66.84     26.39 o
 -25   1  12        1.22       -6.97     21.35 o
 -23   1  12        3.78      -15.21     19.67 o
 -21   1  12        7.12       54.45     25.40 o
 -19   1  12        0.92       49.65     24.48 o
 -17   1  12       16.46       31.90     22.96 o
 -15   1  12        0.41       -9.77     25.12 o
 -13   1  12       14.68       12.21     21.97 o
 -11   1  12        0.06      -25.53     17.57 o
  -9   1  12       18.05       47.59     29.37 o
  -7   1  12       24.20       11.76     15.11 o
  -5   1  12       32.37       39.23     17.24 o
  -3   1  12        5.23       -4.78     14.65 o
  -1   1  12        0.07        9.79     20.01 o
   1   1  12        0.54       -2.98     20.86 o
 -22   2  12       41.78       70.62     27.03 o
 -20   2  12        0.00      -26.77     19.03 o
 -18   2  12       36.93       52.32     24.64 o
 -16   2  12       21.75       18.58     21.14 o
 -14   2  12       49.09       78.76     37.46 o
 -12   2  12        2.12       -2.13     29.37 o
 -10   2  12        0.89       -6.81     27.25 o
  -8   2  12      197.36      234.15     52.79 o
  -6   2  12      218.22      204.77     52.79 o
  -4   2  12        0.29       26.39     29.80 o
  -2   2  12       36.78       24.27     31.93 o
 -19   3  12        6.06        6.39     30.65 o
 -17   3  12        2.15       -8.94     27.25 o
 -15   3  12        1.50      -13.20     27.25 o
 -13   3  12        4.02        8.51     29.80 o
 -11   3  12       12.00      104.30     41.72 o
  -9   3  12        7.08       -3.83     29.37 o
  -7   3  12        9.52       54.49     35.76 o
  -5   3  12        0.00       11.49     33.63 o
 
